# Supplementary material for: A deleterious Nav1.1 mutation selectively impairs telencephalic inhibitory neurons derived from Dravet Syndrome patients
Source: eLife. 2016 Jul 26;5:e13073. doi: 10.7554/eLife.13073 (PMC4961470; doi:10.7554/eLife.13073)
Supplement: Figure 1—source data 1. — DOI: http://dx.doi.org/10.7554/eLife.13073.003 [file elife-13073-fig1-data1.xlsx]

## Sheet: Figure 1D
The experimental measurements are I[Na] current density (pA/pF)
Command Pulse (mV)		-82	-77	-72	-67	-62	-57	-52	-47	-42	-37	-32	-27	-22	-17	-12	-7	-2	3	8	13	18	23	28	33	38
NaV1.1-F383S -expressing NgN2 neurons, 2 µg/ml Dox	1	1.62848	1.52529	-1.32541	-1.39753	-13.6654	-12.0545	-22.6395	-202.899	-254.593	-250.64	-238.841	-222.421	-199.659	-178.634	-154.78	-129.875	-106.755	-81.5372	-60.7834	-36.7526	-18.216	34.0603	56.192	79.6437	102.64
	2	-1.82796	-1.90928	-1.83816	-1.70806	-1.88389	-2.0243	-5.4681	-13.1111	-32.4233	-53.2365	-93.5111	-121.632	-122.133	-115.836	-104.324	-90.2709	-74.7825	-58.7962	-42.5305	-26.1998	-11.5368	11.3995	27.4692	46.1332	61.5155
	3	-1.70901	1.80526	1.789	-2.60591	1.76759	-2.38916	-2.08531	-3.24503	-22.5998	-48.5114	-109.431	-148.327	-154.424	-144.615	-127.322	-107.58	-85.628	-63.5399	-42.5778	-25.5637	11.3651	32.0705	52.4595	72.6897	91.8829
	4	-4.72383	-4.17253	3.99451	3.39792	-3.98396	-3.53801	3.61586	-5.80772	-9.16978	-46.0735	-72.6175	-99.2974	-111.073	-115.697	-112.388	-102.752	-85.1515	-66.7949	-49.4122	-30.008	-18.0938	21.3046	42.0114	65.1477	87.2281
	5	2.56366	2.08834	3.42314	2.74363	-3.29558	2.75393	-2.97627	-45.2462	-50.3978	-81.0474	-124.504	-171.583	-179.28	-177.081	-156.482	-135.521	-103.971	-55.5744	-18.9221	-15.3976	28.2349	37.0729	45.6877	60.3132	74.6825
	6	2.82337	-3.65646	2.66985	-2.95608	-2.66867	-3.10704	-3.18769	-4.17915	-19.6946	-39.1068	-67.5888	-111.038	-155.035	-176.326	-179.278	-166.309	-138.579	-108.587	-70.8539	-34.0808	33.7043	72.7224	119.092	169.309	213.162
	7	1.28971	-1.40603	-1.66068	-1.15344	-1.34753	1.36014	-1.70952	-1.63256	-2.60281	-4.78103	-9.17961	-22.2125	-38.106	-46.6719	-49.4404	-45.0541	-38.6477	-29.656	-20.2417	-9.53922	-4.2705	14.5924	26.9878	37.209	48.7651
	8	1.46386	1.61108	-1.25908	-1.65768	-1.30376	-1.74146	-16.186	-19.4968	-32.9354	-87.2051	-127.502	-138.421	-134.497	-126.041	-114.22	-98.6079	-83.1085	-65.0589	-50.2325	-35.2904	-21.8379	-9.54883	23.1215	37.2211	50.9256
	9	3.62841	-3.34614	-3.19716	-3.02864	-2.49068	-5.03425	-13.3728	-18.6061	-30.2583	-60.9808	-136.605	-161.144	-157.774	-143.847	-126.374	-103.301	-82.5105	-58.3024	-36.434	-19.709	18.1936	37.762	60.2941	82.5947	101.759
	10	-3.85396	3.4777	-2.94244	2.98819	-2.86997	-2.62835	-26.6801	-28.5889	-30.2653	-53.3409	-153.483	-169.355	-160.353	-144.939	-124.938	-101.596	-76.3628	-52.7293	-28.9991	-10.8528	18.1708	42.0222	62.2668	81.8581	103.938
Command Pulse (mV)		-82	-77	-72	-67	-62	-57	-52	-47	-42	-37	-32	-27	-22	-17	-12	-7	-2	3	8	13	18	23	28	33	38
NaV1.1-F383S-S1328P -expressing NgN2 neurons, 2 µg/ml Dox	1	-2.80591	-1.97635	2.87377	-3.7206	-3.33649	-3.19873	-5.6459	-13.3001	-33.091	-66.3194	-90.0585	-93.1723	-89.9679	-79.1577	-70.338	-58.473	-45.1622	-30.5709	-18.9595	-9.40432	10.0373	19.0971	33.9323	43.7175	55.1246
	2	1.49836	1.94184	-2.16754	1.88849	-2.60954	-6.36084	-9.58635	-12.8574	-48.2405	-136.698	-165.089	-163.763	-157.62	-148.316	-131.489	-113.189	-94.0323	-74.9751	-54.6721	-32.5223	-19.8145	-17.5419	33.7695	57.1857	80.2437
	3	4.54483	5.349	-6.24419	-4.73776	-4.8189	-4.12891	-8.98484	-57.2594	-102.335	-128.341	-152.6	-163.438	-165.772	-152.822	-142.968	-121.987	-99.5033	-77.6376	-54.1424	-26.0116	-15.3829	45.7954	77.6305	113.448	145.993
	4	2.55799	-1.90184	-1.786	-1.93455	2.00712	1.64145	-2.44227	-2.14852	-2.37337	-4.13154	-6.10726	-7.94405	-10.0337	-10.8599	-11.489	-9.66381	-9.79647	-8.52662	-6.96061	-5.89563	-4.32692	-3.58824	5.00495	5.69886	8.85073
	5	-1.34916	-6.69335	2.61145	-3.35288	-4.44297	-4.03701	-4.41945	-3.30293	-4.25996	-10.2807	-12.4235	-19.4192	-20.9389	-20.9072	-20.1585	-19.504	-15.859	-15.8914	-11.3712	-7.12207	-7.16293	-4.42916	-3.9029	-4.05367	6.81775
	6	-1.67333	-2.01371	2.02442	-2.1052	-2.02351	-1.86568	-2.24388	-2.53916	-4.83969	-10.7842	-19.8554	-26.8125	-30.7597	-30.7204	-28.8931	-27.4738	-22.7182	-18.529	-14.2467	-8.71335	-5.35668	5.52597	10.8502	17.2679	24.3863
	7	1.97325	2.43892	4.49315	2.25049	1.78129	-2.45653	-3.52398	-16.6593	-30.7155	-49.6444	-63.7036	-72.5526	-70.7058	-67.5182	-60.5082	-51.6407	-39.4826	-28.9906	-16.5101	-5.75965	10.7358	23.9166	36.3835	49.7832	62.2609
	8	-1.91921	2.77511	2.06554	2.29843	-5.8768	-5.34979	-16.3977	-70.3396	-138.318	-166.781	-171.193	-161.714	-151.111	-136.579	-118.489	-97.7163	-79.0998	-62.9901	-43.6254	-23.6912	9.37166	19.1928	38.1577	54.6048	72.7051
	9	3.55979	-3.1464	-3.83339	-3.95859	-4.12752	-4.38704	-47.2181	-77.388	-129.867	-217.465	-254.773	-255.126	-242.998	-222.537	-197.152	-171.36	-141.292	-112.042	-77.3297	-45.9421	-13.33	26.2394	64.0588	103.535	147.514
Command Pulse (mV)		-82	-77	-72	-67	-62	-57	-52	-47	-42	-37	-32	-27	-22	-17	-12	-7	-2	3	8	13	18	23	28	33	38
NaV1.1-F383S -expressing NgN2 neurons, 0.1 µg/ml Dox	1	1.52639	1.15451	-1.0877	1.62253	1.32288	-1.61677	1.61581	-1.81146	-8.15722	-17.5421	-32.3123	-50.8249	-64.4768	-68.9389	-66.3902	-58.4609	-46.032	-34.5184	-22.0036	-10.8515	10.377	23.0332	36.6326	51.5539	63.6952
	2	-2.46858	2.30964	2.62743	-2.43308	-2.44757	-2.9618	-2.58582	-3.16401	-4.70042	-7.86301	-30.3069	-54.5872	-68.4397	-75.6569	-73.5621	-68.4005	-59.0352	-46.2283	-31.9311	-19.7825	-12.12	16.7772	31.9558	49.6356	66.0547
	3	-1.33933	-1.12049	-1.65038	4.07267	10.0578	-2.2734	4.58992	-18.8198	-23.6628	-32.6274	-46.7959	-65.5904	-79.3365	-84.8118	-81.2715	-85.3134	-81.3557	-67.1996	-48.1482	-26.4317	-3.56214	20.1572	44.166	66.8787	88.2396
	4	-3.86949	3.3566	3.05907	-3.98868	-4.27136	-2.91222	-3.21882	-18.0233	-39.7202	-186.002	-273.347	-266.136	-244.926	-217.035	-183.232	-147.069	-112.434	-76.7145	-43.0486	-15.348	27.0954	58.7946	90.4955	117.112	148.673
	5	2.94803	-2.4135	-2.50529	-2.83402	-2.61218	2.45724	-3.07479	-3.6448	-29.4493	-48.8057	-83.8925	-119.394	-147.879	-158.651	-152.818	-134.102	-111.286	-80.2232	-47.6967	-17.0472	29.5829	67.4707	108.249	146.351	192.981
	6	2.90955	3.26148	2.53601	1.99467	2.76975	-2.55438	-2.92131	-4.18536	-8.21451	-25.8769	-65.1511	-95.6734	-109.96	-111.723	-101.413	-85.5663	-66.7226	-50.6691	-30.1045	-9.87287	16.4197	32.139	56.564	75.633	96.4506
	7	-1.90434	-1.61763	1.96684	-1.92537	-1.40651	-1.95395	-2.2011	-9.58754	-18.7544	-105.563	-178.927	-189.996	-183.028	-165.579	-143.734	-120.736	-95.5882	-70.6135	-46.6014	-25.1065	14.5358	38.2947	64.7187	90.4239	114.194
	8	2.39295	2.16422	-3.33474	2.53959	2.37344	-4.37964	-19.9017	-28.0835	-36.4918	-101.547	-151.795	-170.196	-168.5	-157.557	-141.071	-118.317	-94.912	-72.1384	-47.2292	-27.348	-12.0442	33.9339	56.9833	82.7001	104.588
Command Pulse (mV)		-82	-77	-72	-67	-62	-57	-52	-47	-42	-37	-32	-27	-22	-17	-12	-7	-2	3	8	13	18	23	28	33	38
NaV1.1-F383S-S1328P -expressing NgN2 neurons, 0.1 µg/ml Dox	1	-1.8161	1.62611	-1.76634	-2.31901	-1.60435	2.48791	-1.80682	-1.81912	-3.06217	-2.63808	-3.12161	-3.70709	-4.04602	-3.91368	-3.37598	-3.38043	-3.0524	-2.38724	-2.1758	-1.65024	-1.98802	2.08634	1.89259	3.02676	3.57795
	2	-1.75063	1.98083	-1.90972	-2.29138	-2.18359	-3.55827	-8.10272	-54.0896	-94.9548	-108.225	-108.609	-100.152	-91.5498	-81.807	-73.2023	-59.5258	-49.8633	-39.1485	-29.7607	-19.5591	-10.5252	11.5139	21.9979	32.8719	43.0729
	3	2.23133	-2.88507	2.50248	1.1931	-2.79178	-5.50795	-28.2347	-55.6433	-78.5655	-84.8379	-82.4223	-77.5268	-71.9655	-64.4298	-55.5986	-48.6861	-42.4738	-34.9738	-27.0454	-21.6905	-17.0388	-12.6119	-8.84447	7.45413	11.7526
	4	1.43243	1.95777	1.42208	1.52632	-1.57874	-1.80086	1.90757	-2.07069	-1.85845	-2.75922	-2.76898	-4.7175	-5.34009	-5.56624	-5.9882	-4.3819	-4.31853	-3.56534	-3.01891	-2.82409	-3.12709	-2.28113	-2.27771	3.07843	7.60899
	5	-1.87371	1.85789	-2.36098	-2.53623	-1.80594	-2.34589	-4.89942	-33.1471	-69.7015	-97.405	-103.037	-101.428	-94.352	-85.3312	-76.2818	-65.9389	-55.0059	-44.641	-33.5862	-22.8551	-12.27	11.0027	22.8775	34.8229	48.8516
	6	-3.94317	3.61118	-5.0376	-5.23088	-7.49235	2.74592	-7.55809	-21.9181	-81.5117	-155.475	-176.865	-185.027	-172.946	-157.773	-138.951	-117.42	-91.6557	-69.5809	-47.2626	-18.6938	10.2501	37.7739	62.8018	88.7095	111.444
	7	-4.27556	4.88691	-2.98762	2.65166	2.86609	-5.11999	-3.39206	-13.3649	-23.5094	-33.4546	-44.2449	-47.6496	-46.1931	-43.0049	-41.0988

## Sheet: Figure 1E
The experimental measurements are normalized sodium conductance (g/gmax)
Voltage-dependent activation
Membrane potential (mV)		-82	-77	-72	-67	-62	-57	-52	-47	-42	-37	-32	-27	-22	-17	-12
NaV1.1-F383S -expressing NgN2 neurons, 2 µg/ml Dox	1	-0.00376	-0.00369	0.003358	0.003781	0.038342	0.035741	0.071165	0.678623	0.909762	0.961396	0.988733	1	0.982186	0.970106	0.938075
	2	0.005287	0.005807	0.005894	0.005791	0.006777	0.007754	0.022399	0.057709	0.154207	0.275375	0.530141	0.762801	0.856955	0.922364	0.960171
	3	0.003804	-0.00423	-0.00443	0.006839	-0.00493	0.007119	0.006665	0.011184	0.084508	0.198246	0.492981	0.744413	0.874785	0.940261	0.971346
	4	0.011408	0.010603	-0.01071	-0.00964	0.012005	0.011366	-0.01244	0.021496	0.036736	0.201143	0.348285	0.528341	0.663585	0.787991	0.890078
	5	-0.00469	-0.00403	-0.00697	-0.00591	0.007547	-0.00673	0.007793	0.127618	0.154043	0.270348	0.457044	0.700244	0.823687	0.930646	0.960609
	6	-0.00357	0.00488	-0.00377	0.004426	0.004256	0.005299	0.005842	0.008276	0.042421	0.09233	0.176545	0.324547	0.514346	0.676329	0.814902
	7	-0.00633	0.007273	0.009074	0.006679	0.008298	-0.00894	0.012059	0.012419	0.021486	0.043139	0.091324	0.246243	0.476958	0.670743	0.834144
	8	-0.00421	-0.00486	0.003997	0.005555	0.004626	0.006564	0.065075	0.083978	0.152758	0.438122	0.698715	0.83427	0.90051	0.949144	0.982688
	9	-0.00786	0.00764	0.007718	0.007755	0.006789	0.01467	0.041859	0.062906	0.111211	0.24551	0.607975	0.801743	0.889894	0.936511	0.972832
	10	0.008516	-0.0081	0.007251	-0.00781	0.007995	0.007832	0.085463	0.098997	0.114043	0.220429	0.702154	0.867641	0.933415	0.97672	0.999545
Membrane potential (mV)		-82	-77	-72	-67	-62	-57	-52	-47	-42	-37	-32	-27	-22	-17	-12
NaV1.1-F383S-expressing NgN2 neurons, 0.1 µg/ml Dox	1	-0.00584	-0.00466	0.004639	-0.00734	-0.00637	0.00833	-0.00895	0.010836	0.053069	0.125078	0.254849	0.448467	0.645603	0.797803	0.910061
	2	0.00837	-0.00824	-0.0099	0.009705	0.010373	0.013388	0.012524	0.016502	0.026558	0.048464	0.205471	0.411186	0.579941	0.732632	0.830992
	3	0.00337	0.002967	0.004611	-0.01204	-0.03159	0.007612	-0.01646	0.072618	0.09884	0.148544	0.234106	0.364116	0.494678	0.60311	0.672399
	4	0.005855	-0.00536	-0.00516	0.007141	0.008145	0.005939	0.007056	0.042701	0.102382	0.52567	0.854963	0.93186	0.97396	0.998536	1
	5	-0.00435	0.00376	0.004131	0.004962	0.004876	-0.00491	0.006612	0.008483	0.074692	0.135986	0.259305	0.414341	0.585009	0.729743	0.839503
	6	-0.00747	-0.00884	-0.00727	-0.00607	-0.00897	0.008855	0.010888	0.016867	0.036031	0.124511	0.347158	0.571144	0.746227	0.878353	0.947443
	7	0.003654	0.003271	-0.0042	0.004363	0.003391	0.005034	0.006088	0.028623	0.060819	0.374651	0.701212	0.831234	0.906193	0.944128	0.966074
	8	-0.00489	-0.00466	0.007578	-0.00611	-0.00607	0.011963	0.058288	0.088652	0.124915	0.379646	0.625117	0.780093	0.8707	0.933009	0.978189
Membrane potential (mV)		-82	-77	-72	-67	-62	-57	-52	-47	-42	-37	-32	-27	-22	-17	-12
NaV1.1-F383S-S1328P -expressing NgN2 neurons, 2 µg/ml Dox	1	0.011059	0.00821	-0.01262	0.017331	0.016545	0.016956	0.032147	0.081791	0.221207	0.485587	0.728872	0.842872	0.922517	0.936697	0.983884
	2	-0.00358	-0.00488	0.005734	-0.00528	0.007734	0.020056	0.032292	0.046487	0.188221	0.579195	0.765252	0.837884	0.89984	0.957606	0.976901
	3	-0.00817	-0.01013	0.012505	0.010064	0.010897	0.009981	0.023331	0.160596	0.312013	0.428626	0.563385	0.674517	0.775563	0.825248	0.912811
	4	-0.06255	0.048824	0.048259	0.05517	-0.0606	-0.05265	0.083542	0.078729	0.093637	0.176541	0.284602	0.40707	0.571024	0.694916	0.839594
	5	0.023665	0.122789	-0.05021	0.067721	0.094512	0.090701	0.105204	0.083602	0.115111	0.297932	0.388154	0.658145	0.775357	0.853181	0.916111
	6	0.015291	0.019361	-0.02053	0.022595	0.02306	0.02266	0.029175	0.035516	0.073247	0.177799	0.359474	0.538238	0.692851	0.78818	0.861015
	7	-0.00817	-0.01066	-0.02078	-0.01105	-0.00933	0.013775	0.021266	0.108825	0.218676	0.388336	0.552904	0.707181	0.785867	0.872897	0.934818
	8	0.004989	-0.00759	-0.00596	-0.00702	0.019042	0.018473	0.060599	0.279592	0.594748	0.78098	0.879986	0.921303	0.965477	0.993288	1
	9	-0.00513	0.004773	0.006136	0.006708	0.007428	0.008419	0.097041	0.171193	0.311041	0.567802	0.731127	0.812668	0.869689	0.908764	0.937256
Membrane potential (mV)		-82	-77	-72	-67	-62	-57	-52	-47	-42	-37	-32	-27	-22	-17	-12
NaV1.1-F383S-S1328P -expressing NgN2 neurons, 0.1 µg/ml Dox	1	0.126122	-0.11878	0.136069	0.188967	0.138751	-0.22922	0.17811	0.192802	0.350925	0.32907	0.427174	0.561817	0.687024	0.755537	0.755119
	2	0.007466	-0.00888	0.009032	0.011461	0.01159	0.020116	0.048998	0.351581	0.667163	0.82737	0.9105	0.929362	0.95123	0.965583	1
	3	0.032476	-0.03904	0.025166	-0.02362	-0.02709	0.051554	0.036535	0.154729	0.294206	0.455538	0.660652	0.787554	0.854872	0.904092	1
	4	-0.01439	0.019471	-0.01772	-0.00888	0.021916	0.045724	0.248692	0.521959	0.788201	0.914704	0.960395	0.982679	1	0.990654	0.956785
	5	-0.08612	-0.12335	-0.0941	-0.10635	0.116158	0.140352	-0.15803	0.183079	0.176156	0.281848	0.306661	0.570496	0.711176	0.82481	1
	6	0.007331	-0.00764	0.010243	0.011636	0.008791	0.012161	0.027164	0.197509	0.448847	0.682325	0.791257	0.861873	0.897326	0.921379	0.952607
	7	0.008848	-0.00852	0.012535	0.013765	0.020921	-0.00817	0.024043	0.074939	0.30123	0.625114	0.779721	0.902795	0.944715	0.97883	0.997477
Steady-state inactivation
Membrane potential (mV)		-112	-107	-102	-97	-92	-87	-82	-77	-72	-67	-62	-57	-52	-47	-42	-37	-32	-27	-22	-17	-12
NaV1.1-F383S -expressing NgN2 neurons, 2 µg/ml Dox	1	1	0.964418	0.94276	0.909157	0.914767	0.98831	0.920535	0.938421	0.940663	0.947703	0.935085	0.843537	0.71491	0.501982	0.232404	0.062053	0.045884	0.047334	0.046513	0.03159	0.073268
	2	0.953538	0.969	0.979322	0.987335	0.981043	0.986387	0.986321	0.974872	0.993674	1	0.961506	0.908196	0.780366	0.574962	0.331847	0.205761	-0.02847	0.056044	0.058186	0.052478	0.037921
	3	1	0.973735	0.976802	0.953663	0.954044	0.939106	0.841869	0.820721	0.808982	0.796804	0.761988	0.732174	0.684402	0.595511	0.434989	0.162689	0.106787	0.091061	0.068946	0.064482	0.051302
	4	0.976889	1	0.975508	0.973887	0.95943	0.936266	0.867811	0.907372	0.916097	0.900668	0.887446	0.841085	0.756608	0.577561	0.359563	0.142959	0.056122	0.036035	0.023389	0.033934	0.018111
Membrane potential (mV)		-112	-107	-102	-97	-92	-87	-82	-77	-72	-67	-62	-57	-52	-47	-42	-37	-32	-27	-22	-17	-12
NaV1.1-F383S -expressing NgN2 neurons, 0.1 µg/ml Dox	1	0.905833	0.929249	0.934503	0.949561	0.96303	0.976333	0.987828	1	0.994112	0.983207	0.960305	0.89884	0.777654	0.612558	0.397639	0.156936	0.037235	0.018589	0.016991	0.009105	0.015482
	2	0.868221	0.888444	0.924673	0.93312	0.954971	0.957268	0.981684	0.974367	0.999448	1	0.979346	0.947447	0.836731	0.641048	0.402125	0.189613	0.062084	0.049511	0.039399	0.037209	0.040574
	3	0.970192	1	0.991999	0.990086	0.977846	0.974073	0.988587	0.969814	0.973066	0.953572	0.93649	0.89688	0.805268	0.593011	0.365617	0.134828	0.042318	0.034965	0.03666	0.026039	0.028721
	4	0.972083	1	0.979487	0.97855	0.96359	0.97219	0.973952	0.98282	0.983738	0.967197	0.963917	0.926068	0.827142	0.655782	0.38432	0.148326	0.084511	0.083399	0.057179	0.058361	0.052447
	5	0.889457	0.922657	0.927535	0.938716	0.953941	0.978252	0.981764	0.997868	0.991173	1	0.978111	0.918703	0.779636	0.597623	0.379478	0.205666	0.086457	0.048671	0.046383	0.039664	0.036508
	6	0.90471	0.952444	0.9875	0.979157	0.966642	1	0.987498	0.954549	0.931005	0.894112	0.768812	0.582822	0.392966	0.258401	0.140089	0.040534	0.044491	0.032617	0.032578	0.037771	0.054719
	7	1	0.988484	0.996203	0.987566	0.990411	0.971173	0.97353	0.957861	0.952501	0.948635	0.91764	0.860736	0.744091	0.592155	0.386151	0.17271	0.129162	0.114058	0.09003	0.072617	0.063585
	8	1	0.990087	0.995407	0.970302	0.967563	0.963673	0.94768	0.951475	0.93299	0.920067	0.892161	0.871677	0.788737	0.65513	0.364215	0.086299	0.027762	0.0187	0.024628	0.01448	0.016802
Membrane potential (mV)		-112	-107	-102	-97	-92	-87	-82	-77	-72	-67	-62	-57	-52	-47	-42	-37	-32	-27	-22	-17	-12
NaV1.1-F383S-S1328P -expressing NgN2 neurons, 2 µg/ml Dox	1	1	0.998245	0.99557	0.992074	0.983713	0.978207	0.954287	0.913554	0.845508	0.743102	0.600385	0.417351	0.22162	0.092554	0.038254	0.022146	0.020505	0.016687	0.016213	0.016145	0.014741
	2	0.891668	1	0.88918	0.938818	0.895693	0.906104	0.843913	0.788653	0.752337	0.605857	0.457992	0.297617	0.175438	0.076172	0.070501	0.066469	0.064745	0.081544	0.059577	0.041476	0.046335
	3	0.980011	0.959499	0.968114	0.998167	1	0.965343	0.972068	0.947696	0.899667	0.809306	0.661346	0.493899	0.281783	0.11927	0.053455	0.027931	0.026751	0.043701	0.031396	0.024469	0.026465
	4	1	0.969215	0.979416	0.940535	0.951387	0.947339	0.914614	0.845483	0.790697	0.640252	0.490268	0.353868	0.211169	0.137579	0.131011	0.080399	0.075291	0.073469	0.082471	0.068883	0.05556
	5	1	0.973115	0.948787	0.948192	0.952752	0.92873	0.90876	0.877414	0.827964	0.735175	0.576668	0.382472	0.173237	0.069668	0.046208	0.02539	0.042609	0.018878	0.013504	0.035592	0.025655
	6	1	0.985002	0.959158	0.939676	0.938346	0.895522	0.869644	0.803343	0.724955	0.601572	0.463658	0.298897	0.162226	0.073851	0.020829	-0.01049	0.012724	0.021264	0.019585	0.002887	0.016993
Membrane potential (mV)		-112	-107	-102	-97	-92	-87	-82	-77	-72	-67	-62	-57	-52	-47	-42	-37	-32	-27	-22	-17	-12
NaV1.1-F383S-S1328P -expressing NgN2 neurons, 0.1 µg/ml Dox	1	0.973038	0.795761	0.979107	0.851481	1	0.791127	0.767299	0.742063	0.719749	0.628274	0.627079	0.229126	0.28561	0.186297	0.084926	0.152619	0.121036	0.18096	0.225609	0.186075	0.151058
	2	1	0.969178	0.976706	0.976733	0.954224	0.949186	0.944754	0.908055	0.841278	0.763193	0.620679	0.483363	0.190023	0.07185	0.033222	0.018589	0.027238	0.015198	0.01774	0.015999	0.017615
	3	0.915509	0.916086	0.958222	0.935361	1	0.965575	0.909496	0.842086	0.802949	0.64222	0.474364	0.388899	0.155557	0.067215	0.08321	0.063586	0.068552	0.032699	0.045152	0.047739	0.026798
	4	1	0.935678	0.946635	0.941017	0.921503	0.883903	0.843649	0.786308	0.723366	0.628024	0.449586	0.257002	0.101751	0.021547	0.028	0.024	0.019373	0.021175	0.019192	0.030845	0.019353
	5	1	0.984736	0.983623	0.986202	0.988328	0.982281	0.946514	0.921117	0.885377	0.779907	0.61747	0.411459	0.210843	0.072949	0.032688	0.024053	0.017994	0.020802	0.01876	0.027606	0.015237
	6	0.940626	0.970548	0.984763	1	0.996827	0.987705	0.971012	0.921189	0.833567	0.742844	0.632671	0.456802	0.284639	0.12312	0.063036	0.034245	0.042158	0.033157	0.044306	0.031553	0.036378
