# Supplementary material for: A deleterious Nav1.1 mutation selectively impairs telencephalic inhibitory neurons derived from Dravet Syndrome patients
Source: eLife. 2016 Jul 26;5:e13073. doi: 10.7554/eLife.13073 (PMC4961470; doi:10.7554/eLife.13073)
Supplement: Table 1—source data 1. — DOI: http://dx.doi.org/10.7554/eLife.13073.009 [file elife-13073-table1-data1.xlsx]

## Sheet: Table 1
The experimental measurement is maximal sodium current density (Imax, pA/pF)
NaV1.1-F383S 2 µg/ml DOX	NaV1.1-F383S 0.1 µg DOX	NaV1.1-F383S-S1328P 2 µg/ml DOX	NaV1.1-F383S-S1328P 0.1 µg/ml DOX
-254.593	-273.347	-255.126	-185.027
-179.28	-189.996	-171.193	-108.609
-179.278	-170.196	-165.772	-103.037
-169.355	-158.651	-165.088	-84.8379
-161.144	-111.723	-93.1723	-47.6496
-154.424	-85.3134	-72.5526	-5.9882
-138.421	-75.6569	-30.7597	-4.04602
-122.133	-68.9389	-20.9389
-115.697		-11.489
-49.4404
