# Supplementary material for: A deleterious Nav1.1 mutation selectively impairs telencephalic inhibitory neurons derived from Dravet Syndrome patients
Source: eLife. 2016 Jul 26;5:e13073. doi: 10.7554/eLife.13073 (PMC4961470; doi:10.7554/eLife.13073)
Supplement: Table 2—source data 1. — DOI: http://dx.doi.org/10.7554/eLife.13073.011 [file elife-13073-table2-data1.xlsx]

## Sheet: Table 2
Values are from curve fitting for g/gmax values over the experimental voltage range, data were pooled from two Dox concentrations
	V[1/2] for activation			V[1/2]' for steady-state inactivation
	NaV1.1-F383S	NaV1.1-F383S-S1328P		NaV1.1-F383S	NaV1.1-F383S-S1328P
	-48.15	-36.29		-47.64	-59.88
	-32.45	-36.97		-45.44	-64.29
	-31.48	-33.49		-47.96	-57.83
	-26.98	-24.28		-46.03	-61.93
	-31.48	-30.3		-44.89	-60.91
	-22.06	-27.27		-44.03	-64.44
	-21.02	-32.91		-45.22	-62.48
	-35.38	-42.83		-44.25	-59.43
	-33.07	-37.48		-44.66	-62.45
	-33.99	-29.61		-54.45	-65.12
	-25.56	-44.1		-45.03	-59.54
	-23.66	-35.75		-45.2	-58.85
	-20.8	-47.26
	-37.02	-28.8
	-24.28	-39.95
	-28.09	-38.31
	-34.56
	-33.97
		Note: g/gmax curve fitting failed for this cell; the value came from I-V curve fitting
