# Supplementary material for: A deleterious Nav1.1 mutation selectively impairs telencephalic inhibitory neurons derived from Dravet Syndrome patients
Source: eLife. 2016 Jul 26;5:e13073. doi: 10.7554/eLife.13073 (PMC4961470; doi:10.7554/eLife.13073)
Supplement: Figure 4—source data 1. — DOI: http://dx.doi.org/10.7554/eLife.13073.021 [file elife-13073-fig4-data1.xlsx]

## Sheet: Figure 4D
The experimental measurements are I[Na] current density (pA/pF)
Membrane potential (mV)		-72	-67	-62	-57	-52	-47	-42	-37	-32	-27	-22	-17	-12	-7	-2	3	8	13	18	23	28	33	38
Control Excitatory Neurons	1	-0.99828	-0.84368	-0.83574	-1.18672	-1.04001	-1.65724	-30.5798	-36.6653	-44.7587	-60.2231	-67.5924	-67.0509	-63.3465	-59.5256	-52.6465	-47.1317	-40.6881	-37.1086	-29.6349	-23.6892	-17.8295	-11.3407	-1.7422
	2	-0.93857	-0.83327	-0.84766	-0.66466	-0.74378	-1.34566	-16.5716	-18.3773	-26.6625	-32.2254	-35.4201	-35.6493	-34.1456	-31.3384	-27.7474	-23.7196	-20.1819	-16.0702	-12.762	-9.29519	-5.58084	0.669588	7.57517
	3	-1.16151	-1.85741	-1.44348	-1.36109	-1.48108	-2.06762	-4.46483	-29.208	-32.3995	-36.9782	-42.3991	-44.2272	-42.0025	-40.1674	-36.3043	-29.8436	-25.2419	-21.6673	-16.0926	-11.8338	-2.29976	5.03315	11.4764
	4	-1.32753	-1.05721	-1.32482	-1.39064	-1.36006	-2.52432	-29.0231	-38.2054	-57.5696	-86.7594	-96.3472	-97.8129	-92.2484	-83.4556	-74.8746	-64.5684	-54.1251	-43.4114	-33.656	-22.7549	-7.67237	-1.66416	13.4959
	5	-1.37661	-1.05048	-0.92848	-1.51287	-0.96033	-0.98333	-1.14332	-1.83055	-11.6243	-15.304	-23.7196	-28.786	-30.1201	-29.4386	-27.3543	-24.0406	-21.9445	-19.4428	-16.102	-12.6303	-10.2288	-7.99664	-6.19635
	6	-1.80112	-0.97845	-1.10843	-1.14616	-2.29821	-3.07308	-6.71715	-42.8949	-55.7738	-61.8134	-59.777	-56.3325	-52.4898	-45.2257	-37.793	-36.8444	-30.7817	-23.6512	-19.1684	-14.3006	-8.08643	-0.17905	7.11372
	7	-0.77756	-1.00409	-1.09862	-1.07631	-1.53484	-1.00773	-1.31102	-16.5716	-20.7726	-27.4595	-33.2947	-34.799	-34.2541	-32.1693	-29.2918	-26.0613	-22.887	-19.5088	-15.9396	-13.0991	-9.17431	-6.47307	-5.00107
	8	-0.96838	-0.94473	-0.75701	-1.13637	-1.34192	-1.15234	-5.0374	-18.0144	-19.1936	-21.8408	-26.3742	-28.2223	-28.5553	-26.7134	-24.0545	-21.8825	-17.9975	-14.8419	-11.1315	-8.66866	-5.53185	-2.0918	2.22005
	9	-0.72209	-1.06515	-0.99435	-1.06297	-0.91023	-1.31845	-2.34272	-46.5614	-58.8902	-84.4832	-111.516	-119.243	-115.844	-107.479	-97.2994	-85.0742	-74.1183	-61.0352	-46.6034	-34.6592	-22.2685	-7.00535	4.84735
	10	-1.40701	-1.28394	-1.20787	-1.31362	-1.45843	-1.4187	-3.23549	-17.1788	-35.8843	-56.0208	-68.3377	-72.3183	-69.9013	-66.375	-58.4874	-50.4652	-41.4568	-32.139	-22.304	-14.9065	-0.60502	10.7796	21.4239
	11	-0.7183	-0.92062	-0.95029	-1.03059	-0.90803	-0.90523	-1.60426	-13.9534	-17.8316	-26.0877	-35.921	-39.2525	-39.6996	-38.6052	-35.7684	-32.8158	-29.084	-25.3906	-20.8542	-16.7924	-13.8203	-9.75552	-6.42652
	12	-0.71956	-1.26098	-1.22034	-1.06653	-1.11401	-1.48433	-12.7493	-14.8544	-22.3975	-42.904	-56.3474	-59.4844	-58.3655	-54.7776	-50.0325	-44.2584	-36.7774	-29.9631	-24.3382	-17.3645	-11.6823	-5.80996	1.35112
	13	-1.36223	-1.28542	-2.05767	-1.43519	-1.6319	-1.31505	-2.63668	-20.9797	-23.4586	-32.3269	-39.5129	-42.1953	-41.3839	-38.6023	-33.3088	-27.3645	-21.5976	-15.7112	-10.9266	-6.02364	1.8685	9.33503	15.1313
	14	-1.74002	-1.57476	-1.60659	-2.13305	-1.9532	-1.69991	-2.29153	-3.36121	-7.26412	-13.3118	-23.8525	-27.6701	-26.3389	-26.1395	-24.5547	-18.824	-13.6269	-8.08173	-0.77768	5.35668	9.75085	14.3489	19.724
	15	-1.97587	-1.72467	-1.65534	-1.47514	-1.60534	-1.23177	-1.60359	-1.75921	-3.53035	-12.86	-21.2363	-32.0238	-36.6488	-34.5948	-29.9044	-24.0154	-17.6308	-10.9118	-3.16768	4.56639	12.1982	18.2419	24.821
	16	-1.63938	-2.58662	-2.10915	-0.33215	-2.17969	-2.407	-22.9357	-25.7738	-23.7937	-26.7365	-29.7722	-34.3562	-36.2366	-36.8165	-34.5458	-32.9989	-27.4989	-24.1252	-18.7532	-16.1649	-5.67615	-3.59615	11.9292
	17	-0.92745	-1.12813	-0.88016	-0.94934	-1.31304	-1.11208	-1.65787	-2.85176	-13.1755	-21.0997	-26.2065	-26.2724	-24.2687	-22.6647	-19.9558	-17.6236	-56.4998	-12.8845	-11.1868	-9.0244	-6.95725	-5.15691	-2.92109
	18	-1.37898	-1.27977	-1.87233	-1.15528	-1.50665	-1.56835	-1.74494	-2.50727	-4.60352	-24.7826	-33.6026	-36.7346	-38.6357	-36.2383	-33.8693	-28.5594	-23.2478	-18.054	-15.652	-11.4276	-9.35824	-7.30767	-6.06472
	19	-1.40702	-1.46124	-1.8138	-2.20438	-2.13289	-1.89645	-4.78041	-53.6065	-57.1358	-60.1873	-67.7064	-71.8171	-74.6281	-70.8119	-61.2246	-51.3091	-41.7302	-32.626	-25.3888	-20.186	-15.0111	-12.6749	-11.1342
	20	-1.57458	-1.06907	-1.68037	-2.0846	-2.2846	-2.80946	-4.15713	-48.0581	-55.8755	-60.3282	-63.4985	-68.1472	-67.9617	-63.4367	-54.8857	-46.987	-37.5837	-29.6907	-20.674	-11.8381	-3.70254	4.91441	13.3958
	21	-3.10824	-1.57835	-2.37082	-2.75447	-1.81776	-1.872	-2.50988	-20.4642	-23.4659	-25.1005	-33.3028	-35.5541	-37.9606	-34.366	-30.7348	-27.9506	-22.2773	-19.1338	-15.2205	-7.36235	-4.96882	2.27271	5.05553
	22	-0.88207	-1.00947	-1.04588	-0.89868	-1.35967	-1.35635	-1.25849	-1.8142	-7.6233	-12.3242	-16.7184	-19.6547	-20.0537	-19.1873	-18.2059	-16.2869	-13.8702	-11.9625	-10.8839	-8.23427	-5.336	-3.33969	-1.15772
	23	-1.40209	-1.92505	-1.36849	-1.44991	-1.53231	-1.79766	-5.43489	-28.9	-32.7016	-36.2902	-42.2934	-45.1833	-43.1841	-41.1545	-36.8479	-31.9697	-25.974	-19.9774	-13.8439	-7.42443	-2.11403	3.89157	10.2076
	24	-0.97812	-1.30707	-0.85705	-1.75829	-1.82252	-2.55318	-6.31211	-34.3437	-82.1631	-103.648	-104.153	-101.691	-95.676	-90.3405	-83.2582	-75.2501	-69.0456	-64.1291	-56.8031	-51.2579	-45.3674	-39.6561	-34.8557
	25	-3.28389	-1.96678	-3.74304	-2.86015	-2.35162	-14.7638	-15.5407	-16.8226	-18.7997	-30.493	-40.4134	-46.7695	-48.5476	-48.2473	-41.7519	-38.4896	-31.3327	-24.3265	-18.9198	-12.5185	-3.8395	0.148329	10.3552
	26	-1.87828	-1.60672	-2.15447	-1.38374	-1.8189	-1.76737	-3.23971	-10.8522	-44.0759	-84.8658	-98.637	-102.271	-100.084	-90.6578	-78.656	-66.1454	-55.5514	-41.8918	-28.6153	-10.3214	5.94187	20.196	33.5974
	27	-1.23975	-1.45655	-1.18571	-1.18533	-1.36514	-2.00991	-4.04088	-40.1687	-54.7563	-67.4201	-73.1451	-73.5457	-70.4557	-67.2314	-62.8949	-58.7992	-54.6536	-48.0223	-42.6046	-36.0482	-28.9604	-22.8983	-16.3095
	28	-1.56286	-2.3463	-1.95445	-1.96387	-2.17832	-2.16571	-3.34731	-24.8199	-44.3717	-69.0091	-93.1724	-97.8669	-99.2081	-89.9035	-80.6894	-67.6908	-53.4287	-39.3577	-23.4266	-10.2774	7.43252	20.6561	34.3712
	29	-1.08987	-1.00061	-1.14914	-0.90883	-0.90892	-0.88966	-1.41246	-2.55862	-39.0888	-55.1042	-60.7672	-60.0674	-56.5642	-53.3743	-48.598	-43.7062	-39.3571	-34.7321	-30.9643	-25.6111	-22.1384	-17.4123	-12.9651
	30	-2.57659	-1.89301	-2.46119	-2.55111	-2.48671	-2.84988	-4.49942	-32.6955	-41.1289	-56.0652	-79.7898	-103.542	-109.257	-107.103	-93.865	-71.7037	-50.6661	-30.0424	-15.5223	-0.46462	19.6539	33.3121	52.0665
	31	-1.8253	-1.44407	-2.74753	-2.15369	-2.28954	-2.59496	-1.96676	-18.6417	-25.981	-39.144	-53.2495	-54.5678	-55.2061	-55.0041	-53.7834	-47.3522	-40.6729	-32.7598	-24.4419	-16.3939	-9.71158	1.91877	11.8912
	32	-0.92589	-1.64682	-1.70456	-1.33961	-1.79059	-1.8805	-2.63734	-24.768	-31.6019	-46.0271	-58.8417	-61.9126	-62.9321	-59.7288	-55.705	-49.5056	-45.621	-39.6072	-34.0932	-28.476	-22.1025	-18.1464	-14.9645
	33	-1.76896	-1.60528	-1.41019	-1.3516	-2.12906	-1.78934	-19.2829	-20.9239	-32.2908	-61.8256	-64.1573	-61.8503	-60.1694	-53.0523	-48.2028	-42.6025	-36.4117	-30.6036	-24.7857	-21.4009	-16.157	-11.4479	-9.35792
	34	-1.92282	-1.64297	-2.09429	-1.94883	-2.24262	-1.68672	-2.16137	-5.20631	-15.4696	-28.6459	-43.1593	-54.4144	-56.0582	-54.0915	-52.9482	-47.6355	-42.3046	-34.1101	-27.4358	-22.0839	-13.9136	-6.7374	4.45692
	35	-1.35525	-1.30502	-1.83276	-1.14579	-1.66863	-1.72935	-2.10571	-4.54095	-26.5646	-41.6585	-49.5753	-52.4256	-53.2291	-49.6122	-45.0089	-40.9651	-34.7059	-27.8685	-20.0582	-13.5306	-6.78899	0.191465	7.82739
	36	-1.2087	-1.51977	-1.06898	-1.23774	-1.53433	-3.28888	-24.4936	-118.537	-132.735	-129.018	-122.672	-114.574	-103.872	-93.9027	-83.2488	-72.604	-61.2319	-50.6769	-41.4386	-22.7346	-10.7606	7.11869	18.0902
	37	-0.98965	-0.81776	-0.85448	-0.57892	-0.89804	-1.41658	-25.0662	-31.0457	-46.8006	-68.1866	-71.8122	-70.142	-65.0309	-60.049	-53.4199	-47.0267	-40.2622	-33.7422	-27.3855	-21.0052	-14.1961	-6.85535	2.11689
	38	-0.25177	-0.39119	-0.50163	-0.58389	-0.68628	-1.43935	-37.2764	-49.1529	-61.6067	-78.3175	-83.7063	-83.4156	-79.3337	-73.8469	-67.7315	-59.9141	-51.8442	-44.7203	-36.3782	-28.6561	-22.6073	-13.1552	-7.28329
	39	-0.66714	-1.32523	-0.95876	-0.81296	-1.23547	-2.04741	-37.0459	-40.0328	-43.5938	-48.4126	-51.3564	-50.7307	-47.3389	-40.8655	-35.7751	-29.0609	-23.4594	-16.2646	-10.1612	-3.60105	2.74859	10.3915	15.8378
	40	-0.63602	-0.63676	-0.75172	-0.62082	-1.2726	-3.63039	-19.0463	-23.7761	-28.94	-30.9916	-30.6227	-29.0232	-27.7117	-26.2602	-22.4065	-19.4444	-17.1513	-13.4916	-9.52212	-6.04764	-3.72871	1.4928	3.64126
	41	-0.91505	-0.23017	-1.86646	-0.10663	-0.48305	-1.47244	-28.8647	-33.3001	-39.6195	-45.6679	-50.31	-51.5992	-51.7652	-47.4155	-40.8884	-34.5749	-29.2655	-25.5449	-19.537	-15.7599	-9.03296	-3.85742	1.53696
	42	-0.6262	-0.30183	-0.37979	-0.69906	-0.62613	-0.91408	-14.6056	-43.1925	-77.7917	-77.4817	-71.5308	-66.7103	-63.5144	-57.9835	-55.1615	-55.7204	-50.7379	-42.4674	-33.4118	-25.8176	-15.9192	-8.27824	-1.37578
	43	-0.57558	-0.71065	-0.82686	-0.7436	-0.92727	-1.635	-101.782	-109.435	-105.715	-98.9959	-90.7866	-85.2863	-77.489	-69.7532	-64.0917	-56.734	-50.8223	-43.9506	-39.3703	-33.8602	-28.4207	-24.1269	-20.0583
	44	-1.35868	1.51371	-1.48927	-1.33825	-2.04951	-31.1313	-42.1281	-107.527	-125.718	-126.889	-122.352	-115.872	-105.693	-95.308	-83.2575	-72.1373	-60.8766	-49.5152	-39.3789	-30.8929	-20.9807	-13.6144	12.7265
	45	-0.13137	-0.38388	-0.19918	-0.20646	-0.34982	-0.70951	-12.6111	-51.7383	-61.3373	-61.3638	-57.897	-53.5578	-48.4367	-43.8465	-39.6607	-35.041	-31.1431	-27.0177	-23.2013	-19.9178	-16.6539	-13.4346	-10.4497
Membrane potential (mV)		-72	-67	-62	-57	-52	-47	-42	-37	-32	-27	-22	-17	-12	-7	-2	3	8	13	18	23	28	33	38
Dravet Excitatory Neurons	1	-1.86899	-2.40345	-1.43262	-2.04144	-2.15625	-2.04351	-3.43998	-13.0984	-22.9087	-37.7061	-42.6331	-44.6512	-46.0786	-44.9347	-41.6177	-36.1497	-31.4212	-26.572	-22.7443	-19.1102	-14.2834	-11.0441	-8.34052
	2	-2.67216	-2.84439	-1.71947	-2.38738	-3.63415	-2.57196	-2.58219	-28.9928	-34.8914	-42.4251	-54.6791	-58.5888	-55.1488	-53.6307	-48.9852	-42.0044	-36.0748	-31.964	-22.1616	-16.4158	-8.60478	0.579668	10.7756
	3	-1.38496	-0.99139	-0.94423	-1.2858	-1.28727	-1.41075	-2.30307	-15.9415	-29.5019	-50.9606	-63.2371	-65.5689	-62.2006	-59.6951	-53.6159	-47.9052	-40.9444	-32.9279	-26.6421	-20.8742	-14.5392	-7.16006	-0.51646
	4	-1.35994	-1.28936	-1.44578	-1.50182	-2.38067	-4.66	-65.4255	-87.2203	-120.101	-133.988	-137.441	-131.477	-120.878	-111.584	-98.837	-87.5245	-74.2583	-60.2274	-45.6495	-34.4477	-19.3091	6.94444	21.5568
	5	-1.77063	-1.40779	-1.36742	-1.61366	-0.961	-1.51127	-1.85984	-2.27363	-13.4214	-20.5609	-30.7268	-40.1522	-41.5213	-39.2158	-36.626	-30.2467	-24.4751	-17.2391	-10.3659	0.595765	5.28777	11.4454	17.2809
	6	-1.91139	-1.75354	-2.87602	-2.24902	-2.34762	-2.06197	-3.40705	-12.5266	-26.3859	-47.1169	-53.1967	-52.4982	-48.6441	-46.1181	-41.1977	-36.7316	-32.037	-25.9958	-20.7611	-16.4119	-9.39385	-3.61746	1.56615
	7	-1.11908	-0.80495	-0.77934	-1.10219	-1.40657	-2.93253	-15.8696	-17.1202	-18.1998	-18.8577	-19.6463	-19.6111	-20.0175	-17.4937	-16.0666	-13.9426	-11.0757	-8.05176	-4.51451	2.93457	5.47356	7.81436	10.9648
	8	-0.90119	-1.18504	-1.1008	-0.86381	-1.11792	-1.47133	-11.9747	-14.6612	-21.3864	-37.3876	-47.4585	-51.0772	-49.9732	-48.0563	-43.2577	-39.0998	-34.8837	-31.1331	-27.3604	-23.8964	-20.5715	-17.7562	-14.9322
	9	-1.56657	-1.8963	-1.20843	-1.6862	-1.80441	-2.7313	-18.1032	-26.2089	-37.9561	-48.7621	-53.1313	-54.1983	-138.89	-48.7514	-44.5024	-38.153	-33.8113	-27.1446	-20.4691	-15.7608	-11.1708	-7.3775	-0.73947
	10	-0.64389	-0.72359	-0.65756	-0.69402	-0.71032	-0.97217	-1.35549	-11.0732	-13.8486	-17.3768	-20.5463	-21.5425	-19.9949	-17.9681	-16.4557	-14.8927	-12.6277	-10.4405	-8.02286	-6.96843	-5.21284	-4.05072	-3.23029
	11	-0.9691	-1.81028	-1.05068	-1.60351	-1.10452	-1.39168	-3.05175	-17.0312	-23.8252	-36.6629	-41.8908	-45.302	-43.1602	-38.6542	-34.515	-27.5018	-21.455	-15.6693	-10.5417	-3.07582	2.95841	7.62733	13.3151
	12	-0.75598	-0.77402	-0.73053	-0.62301	-1.19737	-0.92665	-0.95986	-1.57787	-8.06068	-12.4539	-16.1205	-18.3578	-18.5432	-18.0502	-17.4008	-15.5285	-14.3824	-12.4498	-10.885	-8.66172	-6.73462	-5.04307	-3.73959
	13	-1.22148	-1.63254	-1.93903	-1.57989	-2.71271	-2.18556	-2.65165	-6.57441	-29.1774	-43.0862	-56.9765	-65.5862	-64.6922	-61.5888	-54.1937	-44.9515	-38.5115	-28.9805	-23.1061	-16.5381	-9.71965	0.878702	14.3313
	14	-1.32773	-1.05583	-1.39995	-1.30576	-1.49612	-1.25545	-1.94739	-16.2287	-30.9606	-44.026	-53.32	-53.6512	-52.9786	-49.6993	-44.705	-38.5807	-34.7235	-28.3148	-23.9125	-18.2588	-13.4636	-9.18307	-4.64908
	15	-1.29807	-1.07643	-1.49107	-1.51505	-1.42917	-1.82981	-2.5804	-23.7043	-27.0277	-29.9439	-34.848	-37.3328	-35.4039	-33.7625	-30.1103	-25.8642	-20.3494	-14.9804	-12.0252	-7.65198	0.108751	6.84778	11.3243
	16	-1.52052	-1.45243	-1.35861	-1.80826	-2.51287	-4.05896	-39.2033	-40.3914	-41.5655	-46.6251	-50.3891	-53.8084	-52.3176	-47.1889	-42.1762	-37.7134	-30.0659	-23.3069	-17.0681	-9.66678	-0.002	9.1027	15.7677
	17	-1.68779	-1.21042	-2.24264	-1.4395	-2.27411	-2.75607	-31.2547	-41.2595	-62.8061	-82.624	-86.6397	-86.7374	-82.1725	-74.7802	-70.1135	-60.5373	-52.8455	-43.0928	-36.0122	-25.6733	-18.3292	-4.05739	20.8663
	18	-2.13786	-2.12219	-1.87682	-2.32075	-2.29691	-2.25022	-3.56302	-29.1609	-47.5755	-71.8562	-84.8833	-79.4455	-78.5499	-74.2667	-71.8702	-61.0213	-53.3429	-42.3052	-31.8128	-23.8873	-15.3581	-6.06313	5.56832
	19	-1.44413	-1.0293	-1.19579	-1.29476	-1.74539	-1.64494	-1.79129	-15.1873	-18.8796	-27.4074	-34.7083	-34.7969	-33.7194	-30.6077	-26.8307	-23.0434	-19.983	-15.5928	-13.6992	-9.72863	-8.13454	-5.51461	-0.98443
	20	-1.43622	-0.77044	-1.24202	-1.0562	-1.49242	-1.46757	-14.9668	-17.8271	-26.8163	-44.1774	-57.0372	-60.9392	-60.2565	-56.2526	-50.463	-43.2125	-36.0794	-27.6791	-21.8664	-12.1907	-2.33427	8.4779	15.983
	21	-1.13027	-1.09856	-1.23148	-0.99191	-1.32767	-1.62883	-3.91444	-43.9951	-63.9854	-97.1915	-105.028	-105.397	-100.813	-94.5837	-86.6847	-78.0237	-69.0777	-60.2857	-51.3139	-41.0921	-33.666	-24.1895	-10.4654
	22	-0.79462	-0.77015	-0.91595	-0.85195	-0.84279	-1.08989	-5.53809	-14.215	-18.9316	-24.3605	-26.7455	-26.2028	-24.3161	-22.8714	-20.5181	-18.6526	-15.6453	-14.7043	-11.8863	-9.55202	-8.16347	-6.32416	-3.58752
	23	-1.52752	-1.19775	-1.79444	-1.88459	-2.11528	-2.8884	-37.9824	-42.673	-57.0046	-90.1377	-111.701	-116.193	-110.556	-100.739	-85.9926	-71.0174	-55.0553	-38.2677	-21.7966	-1.03558	20.3858	35.3042	53.5173
	24	-0.89141	-1.05139	-0.87094	-0.67574	-0.79671	-0.92603	-1.06719	-1.58256	-4.67426	-22.0623	-27.2928	-28.7909	-27.0398	-24.8974	-22.5355	-20.1194	-17.7232	-15.7141	-13.5056	-12.4033	-11.0367	-7.97321	-6.25046
	25	-3.42767	-3.43811	-3.29442	-3.67597	-3.90388	-3.4017	-3.56262	-33.6192	-33.9835	-38.5005	-44.7624	-65.8524	-73.5027	-80.4092	-80.3505	-74.0172	-61.7313	-55.0551	-39.8379	-31.4257	-23.2214	-14.2561	-0.26578
	26	-5.01001	-4.46385	-2.06185	-2.73326	-7.83415	-3.08788	-2.90445	-12.4017	-24.2241	-37.7397	-43.594	-48.6076	-55.3715	-59.1646	-54.7526	-51.7281	-41.6574	-32.7577	-23.9494	-14.8205	-11.0407	0.204672	19.9566
	27	-1.48072	-3.06167	-2.25899	-2.31872	-1.81063	-2.34286	-3.32362	-9.66741	-24.0802	-54.1665	-86.6378	-101.944	-105.018	-99.26	-87.4189	-74.1583	-57.4682	-38.3316	-20.0856	5.95451	21.4391	41.4406	61.8955
	28	-1.78979	-1.30589	-2.01665	-1.27023	-1.77895	-2.81665	-3.20456	-17.1764	-26.3078	-36.2883	-43.0244	-47.3841	-45.2449	-41.4405	-38.0389	-33.1684	-25.8742	-21.0272	-13.5661	-7.53433	-1.84556	6.30597	13.2323
	29	-2.27295	-1.79932	-2.2265	-1.81366	-2.85956	-2.5026	-4.05984	-15.3975	-21.671	-34.1243	-42.8917	-45.7702	-43.7624	-42.6074	-37.0977	-31.912	-25.6301	-18.2347	-12.0445	-6.60915	7.38279	15.963	22.9303
	30	-2.0295	-2.01193	-1.92798	-1.69425	-1.64544	-2.54707	-3.75607	-7.27766	-19.83	-50.7227	-61.8473	-64.3265	-61.9747	-55.4998	-47.3412	-40.1456	-30.3831	-21.6278	-12.9708	-1.60792	10.5011	17.7865	25.6595
	31	-1.04009	-1.28941	-1.25063	-1.00634	-1.15257	-1.1359	-1.14612	-1.37322	-2.55094	-5.03491	-27.4413	-45.8171	-57.3383	-62.242	-58.9759	-53.0849	-47.5262	-39.9875	-33.5916	-26.7382	-21.0511	-14.781	-9.07259
	32	-1.10464	-1.31645	-1.35073	-2.09255	-1.89036	-1.83182	-2.11227	-18.431	-27.0516	-45.2317	-69.8303	-81.8672	-81.4706	-77.5183	-69.3429	-61.483	-52.185	-41.8828	-33.5149	-24.7943	-16.8701	-2.27545	13.3094
	33	-1.37027	-1.53639	-1.94632	-1.40958	-2.04269	-1.63367	-2.4019	-3.35358	-12.3686	-21.9711	-32.1134	-35.8554	-36.1784	-34.885	-32.095	-28.5527	-24.0747	-20.9691	-16.7691	-12.639	-8.28221	-4.15808	-1.11159
	34	-1.33697	-1.37793	-2.5943	-1.74218	-1.99373	-2.81759	-4.08428	-30.1585	-45.8182	-67.477	-77.412	-76.0032	-70.9783	-62.7872	-54.4521	-44.3121	-32.899	-24.1025	-14.0507	-5.95399	8.25871	18.1246	27.9052
	35	-0.9434	-1.09984	-1.26895	-1.16916	-1.41666	-1.79003	-2.4145	-22.1644	-27.1886	-35.4024	-41.8801	-44.0985	-42.8521	-38.6856	-33.7644	-29.4286	-24.1732	-18.4508	-13.9305	-8.02243	-0.86776	9.76453	13.6988
	36	-1.19085	-1.18875	-1.49674	-1.94368	-2.4121	-1.39612	-2.5353	-19.9228	-23.2149	-27.5795	-33.2638	-39.4936	-38.6573	-33.7026	-29.5775	-24.9163	-18.4211	-13.5093	-8.15702	0.804422	5.97145	10.5583	15.8988
	37	-1.51775	-1.29491	-1.1961	-1.1476	-1.02985	-1.57422	-25.9084	-31.9487	-36.4591	-40.0311	-43.6004	-42.5089	-40.3082	-36.5546	-30.373	-26.3791	-19.824	-15.7078	-10.5641	-5.90271	1.48479	5.90283	10.2973
	38	-1.13116	-0.90126	-1.00757	-1.54466	-1.42077	-2.03568	-2.0997	-21.292	-26.0833	-33.1481	-40.1312	-42.0128	-41.5364	-37.7232	-31.6026	-25.3326	-18.5119	-11.047	-1.75853	8.11135	16.0972	22.5537	30.5758
	39	-1.32654	-1.06295	-1.00911	-1.48851	-1.40751	-3.12775	-33.3982	-117.074	-147.291	-144.489	-136.224	-123.151	-108.242	-93.8436	-79.1259	-64.3182	-49.9178	-38.7025	3.67526	15.8576	28.8912	42.9415	58.2115
	40	-1.17673	-0.79236	-0.85638	-0.79015	-1.1996	-1.11341	-13.6854	-14.2864	-17.0652	-21.7355	-25.3865	-27.0185	-27.7528	-25.3484	-22.6137	-20.661	-16.3857	-13.3286	-9.99016	-7.26248	1.45429	3.5875	7.37307
	41	-0.43585	-0.55675	-1.07685	-0.90322	-0.62371	-3.63969	-17.8278	-22.7182	-30.9516	-40.5515	-43.7177	-43.2879	-41.8661	-38.5961	-33.1018	-30.1773	-27.9157	-24.3276	-20.3632	-17.0592	-12.9956	-9.89301	-7.79748
	42	-0.61748	-1.03034	-0.68008	-1.31366	-0.68244	-11.8672	-69.2285	-71.8316	-68.0595	-65.4121	-57.9818	-51.6338	-47.5102	-43.5324	-39.6948	-35.8961	-31.7155	-27.9935	-23.8435	-19.8926	-16.0693	-12.0175	-8.08392
	43	-1.31046	-1.11325	-1.09705	-1.1158	-1.29369	-1.32104	-1.72322	-2.33822	-8.11815	-17.2462	-24.5091	-26.2484	-24.0281	-21.8077	-19.0647	-15.3539	-12.3484	-8.63362	-6.58689	-3.96166	-0.13784	3.69189	6.52306
	44	-0.71837	-0.6478	-0.75138	-0.80449	-0.92326	-2.02651	-33.2476	-43.817	-56.4399	-64.1594	-67.4111	-65.9361	-63.4363	-58.0181	-52.0782	-46.489	-41.3622	-36.0529	-30.3417	-24.8023	-19.3348	-13.7775	-8.45713
	45	-0.9868	-1.07178	-1.92369	-1.44046	-1.80278	-2.13366	-3.60822	-46.8311	-85.6515	-122.808	-131.033	-126.204	-119.608	-105.577	-90.0852	-75.393	-60.1488	-45.1311	-30.4213	-14.9646	-0.29897	13.8698	27.2688

## Sheet: Figure 4F
The experimental measurements are I[Na] current density (pA/pF)
Membrane potential (mV)		-72	-67	-62	-57	-52	-47	-42	-37	-32	-27	-22	-17	-12	-7	-2	3	8	13	18	23	28	33	38
Control Inhibitory Neurons	1	-3.06341	-2.83514	-3.19439	-3.08025	-4.42328	-5.11726	-10.8657	-18.7686	-24.8919	-26.5222	-33.4	-30.569	-30.6832	-27.4669	-24.5536	-21.7709	-17.8368	-15.184	-11.543	-7.33825	-6.19667	-6.04574	-1.81933
	2	-1.90736	-2.45364	-1.87654	-1.65115	-1.55031	-1.42221	-2.58452	-2.82873	-13.8734	-24.813	-32.22	-32.1237	-30.3538	-28.4938	-24.9268	-21.4633	-18.799	-14.9464	-11.9387	-9.34219	-6.42519	-4.23838	-2.76926
	3	-2.88392	-3.26889	-2.52296	-2.09833	-3.49603	-2.31044	-3.68768	-5.03382	-7.68413	-13.085	-26.8532	-35.9086	-38.9852	-39.695	-36.9307	-32.1115	-28.8063	-22.2514	-16.4284	-11.1286	-6.36827	-6.00981	-6.02109
	4	-1.76631	-1.71804	-1.27322	-2.25557	-2.21334	-2.03023	-5.16142	-16.2413	-30.8971	-103.23	-112.038	-197.78	-276.202	-334.872	-339.408	-305.855	-259.02	-212.746	-223.858	-160.075	2.64358	4.48573	3.60701
	5	-4.14454	-5.46176	-4.11765	-3.63088	-4.5271	-7.08908	-45.6794	-56.9252	-67.7956	-71.6859	-73.946	-70.2418	-61.204	-53.8739	-43.8229	-34.6586	-21.3468	-14.2063	-9.13992	19.3452	32.055	42.9962	54.9796
	6	-2.54226	-3.6409	-2.7197	-3.11008	-3.64451	-4.18511	-7.43398	-33.5504	-51.2039	-97.4758	-123.702	-129.517	-129.958	-122.394	-113.366	-100.492	-87.7686	-73.6122	-54.3519	-39.5513	-22.9565	-11.4747	11.1765
	7	-1.63749	-2.04038	-3.05324	-2.5016	-2.5009	-3.37607	-24.8148	-37.3273	-56.0605	-77.8773	-88.7716	-87.3564	-84.4725	-75.4291	-65.5414	-54.4693	-41.1369	-28.5869	-17.0966	-4.47218	18.0183	32.0883	45.2128
	8	-3.60284	-3.29394	-3.36248	-4.16117	-5.85038	-7.70777	-21.3565	-43.1718	-79.9927	-113.152	-124.517	-128.511	-121.622	-106.333	-84.0339	-61.086	-40.457	-17.3797	-10.0242	33.8447	54.0949	76.4769	86.7807
	9	-1.45884	-1.81767	-2.52325	-2.06358	-2.62539	-4.41507	-10.2387	-57.8775	-132.919	-150.621	-155.296	-143.039	-124.589	-106.149	-88.7732	-65.3533	-45.5824	-28.325	-15.3446	20.4249	36.2408	55.9157	74.1762
	10	-1.93372	-1.4234	-1.24608	-1.79811	-1.79469	-2.29673	-5.29564	-25.7672	-49.5805	-58.0417	-64.0656	-62.0029	-57.0202	-49.4233	-40.2014	-29.5103	-20.7369	-11.662	-5.11715	13.8768	23.6353	34.3544	43.1369
	11	-1.07773	-0.93013	-0.92193	-1.10068	-1.01148	-1.22617	-1.29214	-2.07098	-3.60927	-20.3755	-25.7902	-38.2295	-43.5783	-43.4522	-40.5972	-36.6068	-32.1614	-27.0583	-21.711	-16.0484	-9.28604	-3.24692	4.29169
	12	-3.39058	-2.8992	-3.27825	-3.15279	-8.46061	-13.5626	-3.66724	-9.09005	-6.43462	-13.4869	-33.7208	-33.178	-41.1662	-44.8594	-47.2269	-44.1605	-42.5383	-34.8598	-27.1361	-17.4065	-7.64828	2.22931	14.1215
	13	-0.75259	-0.79342	-0.95268	-0.87438	-0.79867	-1.29633	-1.79658	-3.66265	-21.1192	-36.0953	-44.8456	-47.7946	-46.4376	-43.7178	-40.0375	-34.7585	-30.1479	-25.1877	-18.4062	-12.9779	-8.46967	1.06505	7.17107
	14	-1.61401	-2.05002	-1.82252	-1.46051	-1.93304	-2.45501	-3.8286	-8.03161	-45.8191	-82.7069	-96.8568	-95.7125	-91.6316	-84.2279	-75.1289	-66.8077	-56.4222	-46.5222	-37.6376	-27.747	-19.2125	-12.9924	11.6753
	15	-1.56745	-2.21241	-2.10926	-1.92472	-2.19461	-3.16958	-3.43845	-5.17874	-11.1548	-41.448	-72.1472	-105.365	-117.106	-119.646	-109.493	-99.732	-86.8036	-73.0875	-57.6996	-42.0819	-26.6086	-11.6982	8.6411
	16	-1.58819	-1.57367	-2.24943	-2.14138	-2.62372	-4.02769	-32.6331	-48.3178	-73.4092	-79.9812	-78.4008	-75.5899	-66.6155	-60.2079	-50.355	-42.6003	-35.5193	-28.9525	-22.0156	-16.177	6.1813	13.8077	22.4843
	17	-2.18867	-2.40185	-2.29914	-2.77365	-2.9069	-2.37007	-3.63448	-6.93621	-16.8183	-113.39	-181.47	-213.5	-220.029	-207.851	-188.837	-166.738	-138.201	-109.301	-76.7378	-45.0463	-13.4895	26.7087	58.4672
	18	-1.97289	-1.98627	-1.43638	-2.37919	-2.45483	-13.1021	-21.7713	-34.5072	-40.7626	-51.4283	-57.9579	-53.8878	-51.1214	-43.2806	-36.644	-29.6993	-18.9962	-9.69602	2.25199	11.9553	20.5774	30.4097	41.2689
	19	-2.08519	-1.72769	-1.39356	-1.54264	-1.35146	-1.81179	-3.96109	-16.0701	-21.3001	-31.1699	-36.1182	-38.4698	-38.2491	-35.3436	-32.19	-25.7491	-20.8492	-15.1116	-10.7892	-6.68628	1.28259	7.6939	12.8098
	20	-3.20179	-3.71457	-3.37587	-3.47489	-2.73029	-4.57265	-4.3126	-8.55836	-13.992	-25.0897	-35.3248	-38.8876	-37.655	-31.9478	-25.1006	-17.118	-8.92922	1.41898	8.53923	14.662	21.8504	31.8375	38.6241
	21	-1.43751	-1.49922	-2.22101	-2.44752	-2.79368	-3.37439	-34.1604	-55.2587	-79.5137	-91.0501	-89.761	-88.1124	-80.1916	-73.8002	-66.1082	-56.2732	-46.0039	-36.1647	-28.7108	-19.6956	-11.4089	15.8815	22.4755
	22	-1.95077	-2.53578	-2.70627	-2.48391	-2.62088	-3.6975	-6.49219	-37.9405	-54.9689	-78.3103	-98.8364	-105	-98.5856	-88.5195	-70.5296	-55.3185	-37.6531	-19.1728	-4.24672	23.7861	43.3427	62.5153	77.4534
	23	-3.64239	-3.47108	-2.11394	-2.96462	-3.54534	-6.75729	-14.5931	-42.9605	-116.997	-151.954	-160.028	-156.037	-146.724	-134.625	-115.674	-94.6265	-73.2695	-49.0083	-25.1962	-0.6808	24.6011	46.4338	69.1815
	24	-3.39826	-4.1295	-3.36424	-3.58855	-4.95208	-12.8837	-25.8283	-85.0527	-113.507	-119.77	-124.477	-118.761	-112.197	-97.3411	-86.1457	-71.0056	-50.0115	-38.1093	-17.9752	2.16085	20.9893	37.9519	55.547
	25	-1.90653	-2.16655	-2.05495	-1.96273	-2.89448	-4.79854	-57.5697	-80.9774	-138.433	-158.387	-156.134	-146.511	-133.721	-118.596	-101.079	-81.2633	-64.2525	-46.7208	-28.7348	-7.96227	12.0895	25.7586	40.8406
	26	-1.99408	-3.4299	-2.25737	-1.58922	-2.71928	-2.97971	-15.219	-18.2728	-28.0707	-49.0723	-70.3012	-78.3565	-76.8966	-71.2845	-61.516	-48.7962	-38.8381	-23.0659	-12.6651	5.72488	22.7089	34.2679	46.1661
	27	-2.98686	-2.96582	-2.6928	-2.83785	-5.5459	-44.3103	-51.0986	-67.4696	-83.489	-96.7747	-99.4209	-99.6274	-91.5431	-83.0599	-70.1242	-58.9456	-44.9968	-32.3357	-18.624	-4.94266	9.24633	23.479	35.1715
	28	-1.64987	-1.99448	-1.87153	-1.9214	-2.50609	-3.72077	-21.3921	-27.012	-48.9488	-95.3872	-115.364	-120.873	-115.193	-106.361	-94.2056	-79.6566	-65.3982	-49.4324	-33.01	-18.0483	1.32431	17.0466	33.9303
Membrane potential (mV)		-72	-67	-62	-57	-52	-47	-42	-37	-32	-27	-22	-17	-12	-7	-2	3	8	13	18	23	28	33	38
Dravet Inhibitory Neurons	1	-4.02478	-4.89942	-5.50519	-4.0951	-6.29914	-5.7513	-5.23602	-6.34092	-10.57	-17.5251	-19.4326	-16.9527	-15.7957	-18.5331	-13.2643	-9.95937	-4.59942	0	4.51009	11.4104	11.1078	17.6372	21.4346
	2	-2.76009	-2.08051	-3.87433	-3.1231	-4.25589	-2.77631	-12.0229	-16.6099	-23.304	-32.4483	-39.3629	-44.3216	-43.0593	-38.9872	-28.3425	-21.3987	-10.7096	-5.14224	-1.5783	-4.9063	22.9384	33.621	41.1203
	3	-2.48471	-2.45798	-1.62332	-4.22145	-1.88009	-3.27811	-18.0974	-22.2684	-35.2649	-42.2534	-46.6968	-46.4076	-43.3261	-41.8834	-38.2793	-35.9099	-30.392	-25.7611	-22.0722	-20.9254	-18.7158	-15.0959	-13.2057
	4	-1.43338	-1.30356	-1.18349	-1.2141	-1.63575	-2.06629	-4.20184	-51.2201	-93.781	-132.326	-136.593	-134.189	-123.371	-111.183	-97.1665	-82.707	-67.3341	-52.4495	-38.7615	-25.7859	14.7559	30.3055	45.7724
	5	-2.07929	-3.65961	-2.33946	-3.47498	-3.26992	-3.09728	-3.76289	-4.71003	-4.48135	-20.68	-28.1215	-40.1376	-52.1072	-56.961	-63.8485	-63.8407	-57.9546	-48.0748	-37.2231	-22.9438	-12.314	8.6911	24.0317
	6	-3.30423	-4.11972	-5.08685	-2.87394	-2.70352	-3.32676	-4.95376	-5.08638	-9.13028	-23.1758	-41.7155	-53.8376	-62.9284	-69.181	-75.5153	-66.9075	-58.4082	-43.1523	-29.1521	-14.9859	2.72441	14.6359	29.4082
	7	-1.48995	-1.70804	-1.90836	-2.21238	-1.91185	-1.85778	-3.43725	-11.7732	-20.3275	-32.1723	-38.1998	-42.8733	-39.998	-36.5141	-32.0647	-25.798	-19.3673	-14.2357	-7.66392	0.698519	5.63481	10.2215	17.194
	8	-2.01611	-2.24686	-2.14707	-2.19916	-2.44697	-3.93797	-14.3727	-31.5906	-37.9603	-38.7006	-38.4942	-35.7068	-31.5692	-26.8668	-24.0845	-18.3309	-15.3833	-11.8179	-7.17469	-5.00314	2.37453	4.29676	8.31726
	9	-2.00879	-2.3784	-1.7322	-1.47111	-1.9663	-2.73416	-3.60734	-16.27	-19.622	-21.1179	-23.4136	-22.2896	-22.2688	-19.2429	-16.6923	-13.2619	-10.679	-7.26791	-5.47018	1.7662	6.46108	8.99225	9.07866
	10	-1.84212	-2.04632	-1.80047	-1.47512	-1.90886	-1.52556	-1.46599	-2.76897	-29.4402	-51.2912	-64.6829	-73.3354	-69.9255	-65.3282	-57.5053	-47.8346	-36.4218	-29.5579	-19.5544	-12.0385	11.8382	19.9898	30.3327
	11	-1.82045	-2.53733	-3.26967	-2.58137	-2.67672	-2.65941	-3.92828	-4.77596	-15.7387	-28.8094	-45.4505	-64.078	-72.7442	-75.7413	-70.8641	-63.3854	-53.0067	-39.924	-27.2784	-13.3339	2.16396	18.5601	33.8257
	12	-2.17897	-2.49939	-2.34572	-5.77249	-3.38643	-3.23007	-5.2022	-3.69083	-2.65208	-6.31919	-27.076	-38.9248	-56.5324	-63.9809	-67.2186	-63.3346	-55.6589	-50.5181	-31.9156	-20.6998	-10.6484	10.6093	21.0313
	13	-2.38227	-2.85706	-3.89492	-3.30397	-5.24801	-6.63453	-57.2933	-83.732	-119.541	-152.235	-159.297	-158.428	-148.143	-134.213	-119.007	-98.7551	-76.4846	-52.3679	-30.3415	-7.7952	12.7662	36.4257	61.9128
	14	-4.34566	-4.67451	-3.05798	-5.57395	-3.90252	-5.52129	-6.79748	-24.2725	-32.919	-40.8908	-45.1647	-44.5521	-47.2095	-43.2305	-41.3622	-35.4535	-28.0888	-25.1437	-16.6162	-15.6765	11.8415	18.405	25.1048
	15	-1.34344	-2.08544	-1.50437	-1.55652	-1.39083	-1.61104	-1.81489	-14.3418	-14.3323	-16.5312	-23.8245	-31.0758	-35.119	-36.1881	-33.1186	-30.7439	-26.6245	-23.069	-17.6942	-15.3311	-11.3011	-7.71439	-4.97291
	16	-2.37308	-2.387	-2.28221	-2.49074	-1.99856	-2.36389	-3.27577	-10.4125	-23.6011	-33.7748	-42.5932	-48.4554	-48.8181	-47.5409	-42.4176	-35.9501	-27.7505	-20.3345	-11.8422	4.12016	11.5288	24.533	35.4209
	17	-5.96403	-5.25852	-4.82201	-6.29101	-5.73745	-12.1764	-45.5656	-57.9557	-87.127	-117.22	-120.088	-131.544	-123.185	-105.921	-96.1525	-72.6113	-56.6832	-30.8634	-13.866	6.27946	27.2258	48.4545	70.728
	18	-3.12171	-3.42259	-2.99649	-3.27205	-4.93846	-6.2444	-44.4271	-57.067	-71.6578	-81.5708	-83.3593	-79.3059	-74.3264	-66.0652	-56.5675	-49.1336	-40.7634	-30.9681	-21.1529	-10.3877	3.38968	11.7063	22.4125
	19	-3.11196	-2.24074	-2.33798	-2.17753	-2.77359	-2.40473	-5.19632	-24.0413	-33.9459	-47.2179	-55.5995	-55.0309	-53.2247	-45.2535	-38.5731	-29.1265	-21.9288	-15.682	-9.76597	-1.41564	-1.57569	19.0933	24.9129
	20	-2.89336	-3.53538	-3.71628	-3.22708	-3.9201	-3.05415	-4.15581	-4.70332	-7.74402	-10.8377	-14.311	-15.7246	-15.5463	-12.6346	-11.3568	-8.9191	-8.47525	-6.90581	-6.47143	-5.93704	-6.24701	-5.16096	-5.41412
