# Supplementary material for: A deleterious Nav1.1 mutation selectively impairs telencephalic inhibitory neurons derived from Dravet Syndrome patients
Source: eLife. 2016 Jul 26;5:e13073. doi: 10.7554/eLife.13073 (PMC4961470; doi:10.7554/eLife.13073)
Supplement: Figure 4—figure supplement 2—source data 1. — DOI: http://dx.doi.org/10.7554/eLife.13073.024 [file elife-13073-fig4-figsupp2-data1.xlsx]

## Sheet: Figure 4-figure supplement 2A
The experimental measurements are normalized currents reflecting voltage-dependent steady state inactivation of sodium channels
Steady-state membrane potential (mV)		-122	-117	-112	-107	-102	-97	-92	-87	-82	-77	-72	-67	-62	-57	-52	-47	-42	-37	-32	-27	-22	-17	-12	-7	-2
Control excitatory neurons	1	1	1.00422	0.998355	0.986876	0.981699	0.986213	0.964945	0.978209	0.96852	0.972035	0.971087	0.935409	0.895788	0.831918	0.736269	0.613232	0.367475	0.192862	0.065317	0.046358	0.042008	0.047003	0.044495	0.051413	0.039648
	2	1	0.950979	0.933922	1.03545	0.948981	1.04828	0.934856	0.94719	0.947924	0.91042	0.866183	0.815827	0.718461	0.584636	0.520432	0.249802	0.148252	0.063963	0.025409	0.037961	0.04688	0.022614	0.058308	0.049748	0.033146
	3	1	0.98292	0.992502	0.98585	0.97011	0.954712	0.929011	0.929587	0.927594	0.876139	0.852138	0.782145	0.728119	0.588723	0.396858	0.239328	0.128525	0.092921	0.082317	0.059776	0.031612	0.059469	0.030738	0.04707	0.031481
	4	1	0.975558	0.998895	0.983303	0.958688	0.95366	0.955832	0.937891	0.937448	0.936077	0.926891	0.922127	0.918639	0.895739	0.849074	0.744097	0.328774	0.169436	0.080721	0.047553	0.036566	0.032424	0.029406	0.03835	0.026933
	5	1	0.973498	0.961264	0.936951	0.929906	0.898658	0.877689	0.873356	0.848816	0.814192	0.853061	0.804926	0.766811	0.703147	0.625679	0.472995	0.086212	0.074217	0.031036	0.047092	0.024462	0.01157	0.752682	0.02244	0.024304
	6	1	0.979679	0.975921	0.965281	0.948892	0.947241	0.929723	0.929984	0.912442	0.894907	0.894959	0.876468	0.848818	0.798008	0.746567	0.656074	0.228062	0.092231	0.050961	0.028946	0.025714	0.032753	0.020863	0.024007	0.017828
	7	1	0.961208	0.965862	0.983932	0.958411	0.931782	0.930974	0.918874	0.918868	0.927526	0.906426	0.893243	0.895063	0.828429	0.761184	0.657408	0.52277	0.258551	0.117353	0.070689	0.05799	0.06101	0.047554	0.064491	0.058112
	8	1	0.925629	0.914553	0.880567	0.897506	0.890936	0.888795	0.855843	0.841839	0.867267	0.829546	0.796692	0.779141	0.732313	0.69459	0.613396	0.371802	0.23547	0.114676	0.068477	0.065125	0.064795	0.059554	0.064509	0.052853
	9	1	0.959197	0.895968	1.07466	1.01557	0.936495	0.988539	0.969677	0.906486	0.8385	0.842513	0.825557	0.818286	0.758317	0.674372	0.684506	0.534964	0.373707	0.251914	0.17491	0.129036	0.164693	0.124289	0.146517	0.101191
	10	1	0.991767	0.95966	1.00673	0.96565	0.992154	1.01805	0.950298	0.95854	0.921683	0.94098	0.932458	0.852625	0.833537	0.766982	0.651256	0.413089	0.23493	0.140653	0.137759	0.084622	0.084213	0.110861	0.087246	0.068605
	11	1	0.937208	0.92784	0.926892	0.879412	0.889191	0.865724	0.861815	0.89033	0.90313	0.855094	0.83179	0.793204	0.766217	0.715755	0.525301	0.3493	0.222555	0.083498	0.071492	0.048051	0.023818	0.037241	0.069904	0.052932
	12	1	1.06404	1.06235	1.02209	1.05984	1.06376	1.04633	1.03551	1.08409	1.05695	1.10858	1.02624	1.03353	0.96518	0.803119	0.730158	0.578093	0.402513	0.168346	0.095505	0.098445	0.109732	0.072901	0.046071	0.072061
	13	1	0.997131	1.07248	1.03382	1.07179	1.04537	1.09076	1.04852	1.09059	1.10373	1.08121	1.0448	1.03587	1.01157	0.937585	0.774907	0.580447	0.295638	0.152684	0.071418	0.091631	0.06147	0.054508	-0.01794	0.214029
	14	1	0.965865	0.975424	0.967224	1.00525	0.988133	1.00289	0.973747	0.97385	0.970337	0.985627	0.961667	0.921133	0.846274	0.796849	0.679232	0.376553	0.235365	0.151831	0.100971	0.070972	0.075505	0.074862	0.079017	0.063702
	15	1	1.03446	1.01342	1.00422	1.0014	0.992541	0.989157	1.01641	0.964729	0.973689	0.993269	0.950702	0.906824	0.853237	0.727791	0.543872	0.411573	0.265002	0.111251	0.083038	0.067512	0.071641	0.067976	0.055629	0.065325
	16	1	1.03006	1.01408	1.01639	0.949685	1.04618	0.999278	0.976721	0.961603	0.997593	1.00116	0.956851	0.964075	0.924499	0.961697	0.789661	0.697838	0.452387	0.272807	0.102404	0.060878	0.063124	0.021482	0.063726	0.079793
	17	1	1.05474	1.07534	1.08106	1.06965	1.10043	1.09865	0.996461	1.09149	0.961587	0.998496	0.919495	0.781453	0.727051	0.549186	0.423958	0.26956	0.145506	0.031339	-0.00702	0.054412	0.059313	0.048162	0.037887	0.027822
	18	1	0.953497	1.0179	0.938256	0.946781	0.931765	0.96186	0.953913	0.9296	0.955349	0.926295	0.83787	0.884281	0.840716	0.74717	0.623615	0.436036	0.269145	0.245199	0.164311	0.119239	0.080792	0.041403	0.147027	0.111618
	19	1	0.986647	0.958492	0.964431	0.949923	0.917784	0.939684	0.911196	0.91272	0.900232	0.870281	0.867441	0.848132	0.822274	0.71443	0.627165	0.520356	0.333926	0.112324	0.10096	0.058083	0.080996	0.068414	0.058453	0.071244
	20	1	1.00127	0.969096	0.953105	0.958282	0.937194	0.94365	0.88542	0.92467	0.86266	0.879505	0.82172	0.80268	0.732768	0.700931	0.636742	0.551396	0.272943	0.153261	0.095641	0.077556	0.055917	0.085743	0.049859	0.050097
	21	1	1.00182	1.0181	1.02737	1.00844	0.998389	1.0197	1.04899	1.01695	0.991053	0.988944	0.971096	0.917608	0.839117	0.681399	0.526971	0.34095	0.1722	0.058949	0.041606	0.046669	0.041642	0.03123	0.037216	0.038225
	22	1	0.983252	0.967776	0.97143	0.971962	0.968886	0.962484	0.959979	0.953829	0.947735	0.952823	0.944103	0.937222	0.89897	0.863673	0.80822	0.670661	0.513016	0.272634	0.072253	0.022738	0.024937	0.023634	0.026429	0.026811
	23	1	0.993065	0.981278	0.970066	0.979941	0.98092	0.995264	0.977398	0.965961	0.975038	0.968546	0.945289	0.916284	0.873612	0.813664	0.733605	0.546327	0.340474	0.110692	0.03539	0.029317	0.029367	0.027406	0.038662	0.033757
	24	1	1.00186	0.987388	1.00845	1.01491	1.02027	1.05768	1.03671	1.05551	1.05133	1.05635	1.0422	1.00566	0.942231	0.777948	0.643497	0.431551	0.256539	0.137672	0.047421	0.030713	0.027201	0.023343	0.021415	0.037524
	25	1	0.98941	0.995452	0.992717	0.979827	0.980606	0.979194	0.960346	0.956483	0.943666	0.940509	0.922034	0.890913	0.863435	0.808414	0.728876	0.610204	0.287432	0.122794	0.090952	0.082052	0.076571	0.073191	0.067817	0.071356
	26	1	0.999389	0.995147	0.984195	1.01377	1.0289	1.00075	1.01885	0.998722	0.987719	0.966682	0.946805	0.879264	0.795841	0.682631	0.561661	0.377404	0.174673	0.084447	0.047016	0.047749	0.054148	0.04586	0.035196	0.027784
	27	1	1.00712	0.996437	1.0049	1.02557	1.00145	1.0227	1.02684	1.01556	1.01316	0.99406	0.98174	0.915284	0.848017	0.738664	0.574008	0.40556	0.192391	0.059675	0.037484	0.037646	0.032226	0.038481	0.02661	0.034841
	28	1	1.0471	1.00867	1.04148	0.984878	1.04509	1.04124	0.972164	1.0145	0.994008	0.968934	0.872134	0.839455	0.760906	0.603699	0.480191	0.318127	0.159137	0.067655	0.019031	0.029146	0.076357	0.043307	0.015078	0.036383
	29	1	1.04839	1.03039	1.01607	1.00719	0.997316	0.994211	0.962044	0.974999	0.962854	0.891934	0.821553	0.77583	0.727951	0.686547	0.556095	0.421989	0.296767	0.088492	0.041868	0.037555	0.061486	0.032678	0.036088	0.023533
	30	1	0.981617	0.981232	0.966947	0.955348	0.911525	0.909101	1.05329	1.05133	1.12689	1.12557	1.09524	1.07112	1.00299	0.873402	0.702559	0.493673	0.173687	0.0602	0.036164	0.028641	0.030415	0.024617	0.026585	0.026656
	31	1	1.01276	0.98705	0.988227	1.0082	0.992038	1.01673	0.992044	0.998107	0.998285	0.981711	0.96114	0.909255	0.864051	0.802469	0.683558	0.592234	0.345923	0.190735	0.109559	0.08729	0.08729	0.08729	0.08729	0.08729
	32	1	0.998228	1.01067	1.03488	1.0258	1.00841	0.963791	0.942818	0.952735	0.96463	0.913868	0.884248	0.826375	0.736879	0.615482	0.523039	0.410379	0.226803	0.087339	0.063071	0.051194	0.051233	0.041071	0.052066	0.042528
	33	1	1.02079	1.02019	0.988446	0.97333	0.945675	0.93615	0.950123	0.959505	0.976164	0.969395	0.947982	0.892596	0.873044	0.817166	0.739506	0.59592	0.373903	0.129851	0.079599	0.071025	0.064671	0.067627	0.079998	0.052045
	34	1	0.993333	0.979282	0.996442	0.973964	0.971483	0.969879	0.961114	0.966388	0.956963	0.956488	0.927781	0.911243	0.852791	0.783218	0.629194	0.455303	0.236781	0.063362	0.040825	0.03591	0.041216	0.043401	0.033801	0.038433
	35	1	0.994775	0.97291	0.993913	0.972822	0.960129	0.98418	0.950775	0.969785	0.958452	0.976385	0.907332	0.913645	0.825434	0.73394	0.643843	0.38729	0.208836	0.077911	0.07126	0.071823	0.059367	0.050537	0.087907	0.057586
	36	1	1.00556	1.00048	1.00887	1.02153	0.985952	1.03309	1.00422	0.993665	1.00033	0.962411	0.960818	0.930504	0.898207	0.832291	0.723986	0.513606	0.330723	0.139809	0.064319	0.063467	0.058175	0.074204	0.057907	0.050862
	37	1	0.976006	0.986683	0.968936	0.97645	0.931026	0.935136	0.941512	0.919997	0.929255	0.903879	0.868722	0.854503	0.793519	0.738596	0.680395	0.456253	0.278091	0.047025	0.04598	0.058612	0.03894	0.039819	0.028879	0.030312
Steady-state membrane potential (mV)		-122	-117	-112	-107	-102	-97	-92	-87	-82	-77	-72	-67	-62	-57	-52	-47	-42	-37	-32	-27	-22	-17	-12	-7	-2
Dravet excitatory neurons	1	1	1.00961	0.996371	1.01441	0.994872	1.02573	1.00344	1.02717	1.03639	1.01074	1.04775	1.00176	0.979484	0.931863	0.860276	0.693161	0.495922	0.138771	0.064776	0.035423	0.043356	0.031151	0.03665	0.046033	0.03344
	2	1	1.04773	0.987738	1.04477	1.01053	1.0049	1.03043	1.04365	1.01292	1.01381	1.03777	0.988751	0.963044	0.924999	0.845396	0.718733	0.63312	0.328957	0.13888	0.100684	0.081141	0.071279	0.063064	0.040352	0.082938
	3	1	1.00386	1.00301	0.990444	0.993883	0.986749	0.986156	0.974228	0.94435	0.918911	0.905087	0.87001	0.814893	0.725304	0.598519	0.470527	0.238663	0.100017	0.057975	0.051396	0.056092	0.058169	0.059142	0.061507	0.057298
	4	1	0.978373	0.991056	0.967939	0.945475	0.962001	0.962138	0.957808	0.945529	0.913515	0.92895	0.897539	0.86085	0.818308	0.757913	0.635732	0.453115	0.223507	0.084152	0.054268	0.05507	0.044508	0.034228	0.038961	0.041096
	5	1	1.06418	1.02552	0.971814	0.970748	0.963544	1.01208	0.943894	0.966171	1.07077	0.968794	0.955613	0.884886	0.865103	0.804265	0.70635	0.375267	0.271295	0.157864	0.003932	0.093097	0.127359	0.050881	0.013354	0.129244
	6	1	0.992941	0.999968	0.972698	0.937964	0.977725	0.970027	0.956163	0.98026	0.866225	0.868292	0.836108	0.910528	0.726108	0.691477	0.480093	0.218109	0.069742	0.003343	0.018766	-0.00578	0.031485	-0.00778	-0.05105	-0.03943
	7	1	0.970365	0.954939	0.918279	0.907931	0.87851	0.883757	0.889444	0.859357	0.841809	0.824994	0.830355	0.812911	0.798827	0.724334	0.314531	0.178115	0.093534	0.041061	0.031317	0.030134	0.027132	0.029816	0.022059	0.02184
	8	1	0.994131	0.992402	1.04926	1.01834	1.04947	1.04473	1.02153	1.02017	1.00798	0.945834	0.969425	0.903859	0.827716	0.714741	0.564897	0.283569	0.087405	0.039626	0.026538	0.037242	0.023467	0.019294	0.028785	-0.0018
	9	1	0.960848	0.962055	0.94451	0.946303	0.892404	0.881035	0.861716	0.85651	0.828546	0.822428	0.803368	0.778415	0.760439	0.730986	0.679292	0.453182	0.123169	0.05995	0.034849	0.022363	0.028748	0.023315	0.019554	0.026784
	10	1	0.994775	0.983242	0.987508	0.967568	0.989296	0.950385	0.997588	0.915841	0.905908	0.89135	0.899034	0.84148	0.731944	0.606027	0.50022	0.279994	0.122341	0.048219	0.02811	0.043104	0.033695	0.031366	0.016731	0.009367
	11	1	1.01945	0.966926	0.977006	0.988071	1.00838	1.03486	0.986732	0.984819	0.978033	0.914806	0.990278	0.911759	0.874101	0.707914	0.608138	0.487479	0.236123	0.157395	0.055913	0.067213	0.06358	0.063167	0.069039	0.061592
	12	1	0.980063	0.981379	0.916077	0.991754	0.899706	0.933506	0.987176	0.991929	0.895793	0.841875	0.830944	0.743639	0.67193	0.582756	0.430367	0.278413	0.139249	0.0804	0.096396	0.070654	0.067432	0.141422	0.094341	0.097247
	13	1	0.983257	0.979027	0.981142	0.977492	0.964913	0.954015	0.95358	0.956685	0.941041	0.915958	0.869918	0.824454	0.718437	0.587988	0.435055	0.218429	0.067193	0.044247	0.023407	0.018132	0.023677	0.031027	0.015448	0.003551
	14	1	1.08433	0.992639	1.03967	0.966391	0.994074	1.02941	1.06668	1.07715	1.03129	1.14424	1.06365	1.03135	0.931953	0.852624	0.668398	0.412214	0.230986	0.152312	0.084266	0.118736	0.107279	0.103921	0.0756	0.077474
	15	1	0.968491	0.953093	0.997093	0.971179	0.957987	0.985466	0.952338	0.946489	0.965214	0.930663	0.899424	0.873694	0.819462	0.712655	0.560986	0.3963	0.202329	0.066721	0.023753	0.029755	0.047131	0.050645	0.032125	0.007832
	16	1	1.05108	1.02411	1.07246	1.09897	1.04333	1.06161	1.05666	1.037	1.05931	1.03676	1.00659	0.993586	0.833573	0.737119	0.607624	0.294321	0.145098	0.063873	0.059839	0.072479	0.110829	0.075612	0.076604	0.045021
	17	1	0.961018	0.964757	0.997117	0.999132	0.994157	0.996082	1.02924	0.985551	1.01989	1.00406	1.00779	0.967394	0.883294	0.793949	0.592831	0.358778	0.169328	0.081514	0.035362	0.034515	0.058338	0.024715	0.078745	0.037848
	18	1	0.996453	1.00684	0.975794	0.962153	0.971888	0.971281	0.963314	0.933026	0.899704	0.895214	0.859026	0.841383	0.80854	0.702032	0.623678	0.430592	0.254168	0.077869	0.048372	0.05666	0.042889	0.042338	0.042786	0.045428
	19	1	1.06239	1.0226	1.02168	1.00837	1.02295	1.0846	1.02612	0.994787	0.976526	0.980415	0.930364	0.886002	0.748102	0.550664	0.357946	0.22453	0.086548	0.081113	0.059821	0.057631	0.059442	0.080822	0.066532	0.057565
	20	1	0.976916	1.00793	0.989793	1.02054	0.987086	1.01917	1.00912	0.995677	1.00344	0.953323	0.95444	0.905303	0.802388	0.718007	0.560698	0.346697	0.156342	0.065909	0.044005	0.028396	0.039705	0.065501	0.041472	0.04448
	21	1	1.04609	1.02168	1.03005	1.04747	1.05387	1.03172	1.03176	1.03753	1.03374	1.00697	0.981678	0.933801	0.883398	0.78565	0.659995	0.470386	0.228374	0.133331	0.067467	0.062365	0.064712	0.075858	0.064665	0.051182
	22	1	1.00838	1.04431	1.02482	1.01269	1.02422	1.05509	1.02237	1.00844	1.00499	0.980844	0.94679	0.916967	0.845506	0.770885	0.640792	0.446688	0.269581	0.06008	0.055728	0.038385	0.012296	0.030498	0.037504	0.00515
	23	1	0.945598	1.00216	0.952284	1.02182	0.937724	0.95808	0.971111	0.987766	0.994671	0.957899	0.862121	0.817205	0.812858	0.680085	0.537752	0.393925	0.231991	0.104268	0.062035	0.044223	0.036095	0.041747	0.026213	0.027792
	24	1	0.966844	0.964465	0.928191	0.96531	0.968569	0.959801	0.940063	0.966362	0.927396	0.904379	0.925451	0.878714	0.77146	0.758899	0.645231	0.433793	0.246874	0.090972	0.069369	0.044136	0.045273	0.068898	0.055472	0.052668
	25	1	0.974542	0.977917	0.936132	0.943255	0.957333	0.933403	0.917315	0.932113	0.86208	0.845483	0.806908	0.785553	0.659526	0.563805	0.424233	0.288896	0.087699	0.044912	-0.01462	0.005967	0.046746	0.010514	0.001273	0.021931
	26	1	0.987043	1.01842	1.01621	0.999847	1.00159	0.978766	1.01036	0.996544	0.972179	0.984237	0.973274	0.942751	0.941507	0.842785	0.737957	0.443213	0.262615	0.106719	0.074291	0.087	0.087982	0.087347	0.06306	0.061937
	27	1	1.00673	0.997644	1.05827	1.05313	1.01191	1.07964	1.04605	1.05704	1.03061	1.01881	1.05387	1.06595	1.03906	0.949089	0.878803	0.715709	0.410191	0.216656	0.092514	0.088061	0.095556	0.027414	0.045966	0.037651
	28	1	0.995432	0.999496	1.02191	1.01904	1.00611	1.00455	1.01864	1.00155	1.0089	0.984652	0.967786	0.956517	0.858328	0.74818	0.633977	0.482415	0.231125	0.092786	0.035865	0.036007	0.041473	0.024883	0.035458	0.028471
	29	1	0.959757	0.940462	0.966839	0.975263	0.96904	0.965598	0.943898	0.968576	0.934311	0.940636	0.912031	0.860743	0.792593	0.694504	0.573308	0.383436	0.187374	0.08454	0.060402	0.088593	0.079754	0.094951	0.03011	0.046384
	30	1	0.99742	0.997734	0.989497	0.972893	0.959723	0.948635	0.993177	0.979019	0.994843	0.977243	1.0048	0.948644	0.907397	0.804945	0.75563	0.56191	0.422793	0.192408	0.086277	0.059111	0.035931	0.05324	0.054737	0.050451
	31	1	0.999065	0.989562	0.992056	0.981536	1.01674	0.978563	1.01119	1.0022	0.999078	1.00986	0.978437	0.978636	0.953266	0.89048	0.807156	0.685024	0.443258	0.206177	0.077748	0.06986	0.058567	0.054166	0.042193	0.054434
	32	1	1.01382	1.00631	1.03252	0.999361	1.00526	0.986676	0.980147	0.996554	0.960485	0.959741	0.929653	0.884971	0.879545	0.807251	0.722662	0.674842	0.570252	0.46058	0.376027	0.127159	0.034376	0.026885	0.071897	0.021476
	33	1	0.996576	1.0217	0.996218	1.01565	1.00311	0.982487	1.00524	0.987344	0.97192	0.939727	0.939129	0.92989	0.860736	0.760042	0.658585	0.491087	0.255855	0.073365	0.036719	0.047293	0.052096	0.041106	0.040656	0.035693
	34	1	0.979921	0.979964	0.995232	1.0165	1.00923	1.01142	1.01225	1.00942	1.00291	1.01271	0.978308	0.964537	0.910536	0.855697	0.748257	0.608264	0.434917	0.225678	0.056	0.020474	0.035683	-0.36936	0.027953	0.02701
	35	1	1.00025	1.00448	1.00962	0.99935	1.00798	0.991318	0.994629	0.991319	0.958403	0.914464	0.863044	0.789367	0.684299	0.567448	0.339419	0.178536	0.06492	0.036153	0.024343	0.029144	0.028221	0.027425	0.03029	0.022917
	36	1	0.968646	0.972082	0.957469	0.976931	0.966668	0.943043	0.97841	0.961069	0.950684	0.933667	0.910447	0.871247	0.813073	0.725223	0.619979	0.444865	0.226749	0.086171	0.045437	0.038101	0.034061	0.038046	0.035523	0.03343
	37	1	1.01412	1.00751	1.02734	0.993585	1.01621	0.973551	1.00372	0.968051	0.962368	0.959486	0.903982	0.842959	0.794436	0.689608	0.541642	0.377595	0.195463	0.044346	0.016191	0.02241	0.007933	-0.0077	-0.00234	-0.00355
	38	1	0.983772	0.955445	0.953849	0.984799	0.966854	0.957449	0.939109	0.969442	0.936315	0.955724	0.944261	0.907337	0.893173	0.819267	0.74288	0.507858	0.318834	0.131405	-0.00732	0.030753	0.047053	0.027521	0.04519	0.056614
	39	1	0.949801	0.944894	0.946823	0.945715	0.932314	0.946967	0.934823	0.892106	0.899166	0.878649	0.85697	0.801533	0.72049	0.661983	0.405298	0.222806	0.09428	0.043786	0.039868	0.024252	0.02021	0.030229	0.034279	0.026918
	40	1	0.992808	0.99696	1.0278	0.999285	0.923527	0.948627	0.934189	0.927455	0.933748	0.935996	0.935041	0.91628	0.861836	0.830125	0.682858	0.374818	0.144892	0.034049	0.039985	0.034495	0.006624	0.042634	0.012037	0.004331

## Sheet: Figure 4-figure supplement 2B
The experimental measurements are normalized currents reflecting voltage-dependent steady state inactivation of sodium channels
Steady-state membrane potential (mV)		-122	-117	-112	-107	-102	-97	-92	-87	-82	-77	-72	-67	-62	-57	-52	-47	-42	-37	-32	-27	-22	-17	-12	-7	-2
Control inhibitory neurons	1	1	0.978052	0.915582	0.929214	0.867255	0.877601	0.781439	0.748382	0.775191	0.716686	0.708018	0.613921	0.555279	0.505682	0.450739	0.369327	0.253916	0.103812	0.055625	0.06331	0.033074	0.046375	0.059709	0.062931	0.055946
	2	1	1.07219	1.05732	1.02827	0.993714	1.01522	1.01099	0.983849	0.945467	0.964689	0.956362	0.953875	0.934676	0.891798	0.84352	0.77468	0.683552	0.457221	0.181629	0.118932	0.029256	0.062497	0.026224	-0.00433	0.034419
	3	1	0.973332	1.01599	1.04166	1.02659	0.961866	0.95201	1.0496	0.942815	0.962592	0.930408	0.988091	0.913993	0.850486	0.806443	0.669551	0.471577	0.365446	0.170104	0.08893	0.098376	0.076357	0.068848	0.043999	0.06831
	4	1	0.961064	0.954072	0.965456	1.01931	0.956615	0.932191	0.953052	0.957569	0.926457	0.840777	0.812258	0.787013	0.668378	0.541231	0.407587	0.164051	0.054219	0.027155	0.019828	0.019623	0.035162	0.01324	0.017562	0.005539
	5	1	0.983535	1.00494	0.994301	1.02764	0.996842	0.964951	0.988321	0.922225	0.950776	0.947851	0.90935	0.873757	0.855021	0.743581	0.660778	0.427673	0.195636	0.060561	-0.01317	0.028604	0.035863	0.020573	0.03701	0.013158
	6	1	0.971512	0.964351	0.980173	0.976318	0.964325	0.962145	0.96712	0.951855	0.972102	0.931047	0.934315	0.898613	0.845431	0.755592	0.582903	0.321172	0.128842	0.043687	0.02407	0.027968	0.009844	0.010493	0.015746	0.019126
	7	1	1.00232	0.970924	0.959863	0.93937	0.93977	0.933644	0.953591	0.895618	0.889365	0.912982	0.838108	0.830566	0.760326	0.638917	0.492157	0.356908	0.160099	0.095157	0.082221	0.06441	0.059293	0.072053	0.069291	0.072172
	8	1	0.97689	0.993836	0.975751	0.989832	0.977964	0.966618	0.974066	0.986198	0.971034	0.943458	0.929531	0.903866	0.847106	0.753027	0.6601	0.403073	0.141472	0.056606	0.032411	0.050995	0.037095	0.027217	0.034151	0.066327
	9	1	1.03422	1.01003	1.0066	1.0317	1.04741	1.02793	1.02311	1.03488	1.03272	1.00389	0.983972	0.961654	0.959157	0.852199	0.717366	0.544155	0.204809	0.071595	0.051066	0.040778	0.042543	0.041816	0.050096	0.03926
	10	1	0.986776	0.995357	1.04593	1.02628	1.04136	1.08759	1.08489	1.09503	1.09124	1.08995	1.10824	1.11689	1.07033	1.0517	0.953153	0.86769	0.712234	0.336478	0.147831	0.059909	0.051111	0.040387	0.034704	0.038522
	11	1	0.967012	0.974907	1.01305	1.04767	1.06956	1.09352	1.08772	1.17832	1.14782	1.16708	1.17459	1.21621	1.1421	1.20848	1.09224	1.01958	0.887479	0.561066	0.243327	0.124261	0.086749	0.04091	0.021383	0.050199
	12	1	0.974701	0.975969	0.98266	0.965769	0.961698	0.931376	0.949308	0.935052	0.919722	0.91397	0.932181	0.906191	0.881027	0.801481	0.73884	0.657322	0.444501	0.182214	0.080926	0.043082	0.046022	0.035822	0.036272	0.035997
	13	1	0.976567	0.972004	0.969972	0.950607	0.970305	0.981329	0.956583	0.958683	0.955968	0.948763	0.914666	0.891006	0.841659	0.786659	0.651695	0.534212	0.275547	0.079	0.018351	0.020155	0.028654	0.011547	0.018236	0.039397
	14	1	1.01723	0.991086	1.01108	1.01273	1.00095	0.978914	0.996609	0.977733	0.946983	0.854394	0.828617	0.797762	0.751601	0.710708	0.654332	0.539852	0.374458	0.164266	0.04773	0.03403	0.024504	0.024474	0.020177	0.025402
	15	1	0.947889	0.97035	0.94617	0.954997	0.927326	0.891333	0.893398	0.882424	0.867266	0.879745	0.842517	0.796577	0.730481	0.644227	0.451088	0.2439	0.104988	0.036389	0.022488	0.029748	0.032325	0.020379	0.015688	0.026998
	16	1	1.00883	1.00852	1.00583	0.994444	1.00628	1.01362	1.02156	1.01879	1.01903	1.00434	0.995573	0.933827	0.915502	0.865398	0.816351	0.729879	0.594337	0.357411	0.113092	0.041741	0.008272	0.016687	0.019764	0.01024
	17	1	1.05596	1.03592	1.02519	1.0416	1.06381	1.10093	1.05677	1.06879	1.06764	1.0285	1.04889	0.942027	0.826446	0.676582	0.559382	0.366788	0.18751	0.081918	0.076149	0.068268	0.058527	0.075048	0.108442	0.088902
	18	1	0.961437	0.957352	0.997002	1.02774	0.969043	1.02252	0.944366	0.980238	0.991198	0.954887	0.910721	0.773511	0.695056	0.561275	0.49572	0.316785	0.180202	0.068466	0.050407	0.087322	0.075084	0.057357	0.02852	0.027772
	19	1	1.00524	0.976685	0.983747	0.992763	1.02728	1.02317	1.01451	1.01219	1.02343	1.00255	0.99713	0.949943	0.83788	0.69892	0.534426	0.309672	0.155938	0.060555	0.053578	0.025447	0.025362	0.033385	0.026846	0.047909
	20	1	0.965607	0.970941	0.985804	1.00124	0.9893	0.9582	0.97717	0.983372	0.97477	0.969654	0.948429	0.8419	0.771228	0.668317	0.503362	0.339352	0.178786	0.081819	0.066343	0.042699	0.054613	0.044612	0.043891	0.041796
	21	1	1.00489	0.984808	0.973253	0.97177	0.990436	0.977563	0.960009	0.950637	0.920885	0.885885	0.816831	0.748832	0.651127	0.54341	0.39009	0.220959	0.064346	0.037331	0.0172	0.025868	0.03208	0.032582	0.021078	0.016616
	22	1	0.958374	0.962204	0.963632	0.967968	0.97384	0.969482	0.962583	0.967256	0.933629	0.936712	0.865145	0.815328	0.735011	0.653392	0.485988	0.340277	0.160254	0.027455	0.040717	0.025721	0.018531	0.044692	0.031006	0.026114
	23	1	0.972576	0.949195	0.918498	0.911356	0.898873	0.895057	0.880057	0.855512	0.846969	0.834253	0.824048	0.795184	0.753251	0.707972	0.588543	0.303982	0.105905	0.062317	0.015555	0.029307	0.023624	0.020204	0.029336	0.022742
	24	1	1.01316	1.00598	1.00197	1.00909	1.0051	1.00731	1.02701	1.03459	1.00229	1.00951	0.981704	0.929662	0.920293	0.829241	0.716222	0.517827	0.297586	0.12927	0.043886	0.034198	0.022463	0.012988	0.023866	0.034556
	25	1	0.950602	0.966552	0.99799	0.958386	0.957468	0.932847	0.923234	0.96045	0.909983	0.872723	0.832588	0.748425	0.654464	0.507005	0.244615	0.191599	0.078641	0.042119	0.034259	0.04828	0.023675	0.03197	0.047421	0.034365
Steady-state membrane potential (mV)		-122	-117	-112	-107	-102	-97	-92	-87	-82	-77	-72	-67	-62	-57	-52	-47	-42	-37	-32	-27	-22	-17	-12	-7	-2
Control inhibitory neurons	1	1	1.08002	1.29597	1.13966	1.01746	1.07793	1.01265	1.00841	0.987659	1.21149	1.0836	0.746182	0.76496	0.537155	0.446781	0.281716	0.236004	0.281379	0.198244	0.22102	0.142528	0.060914	0.241785	0.19707	0.04333
	2	1	1.08095	1.07181	0.881583	0.981241	1.05871	1.06214	1.10998	0.950117	0.954038	0.944361	0.837809	0.872251	0.735067	0.746703	0.452263	0.404915	0.045573	0.287382	0.053288	0.075531	0.079431	-0.00358	0.069686	0.147428
	3	1	1.05085	1.11948	1.08378	1.07392	1.11113	1.14714	1.11489	1.06758	1.08572	1.12306	1.07554	0.962055	0.894929	0.799246	0.533981	0.315086	0.185482	0.073589	0.090262	0.120722	0.104966	0.082205	0.044738	0.050833
	4	1	1.00318	0.997002	0.976095	0.977992	0.981261	0.958246	0.950429	0.952988	0.948469	0.947865	0.933652	0.926506	0.910637	0.878358	0.840451	0.717076	0.378594	0.113689	0.049311	0.025017	0.031699	0.041159	0.017939	0.022748
	5	1	1.02703	0.980086	1.02052	1.04182	1.06594	1.01929	1.07004	1.07083	1.0467	1.07508	1.09432	1.08246	1.11231	1.05896	1.00034	0.919724	0.789437	0.597381	0.34486	0.150843	0.053214	0.046945	0.030449	0.050604
	6	1	0.995869	1.0059	1.03586	1.05294	1.05669	1.05805	1.05122	1.08415	1.07024	1.05272	1.00384	0.978829	0.914519	0.853705	0.721529	0.607985	0.470358	0.288965	0.116264	0.053756	0.033925	0.040256	0.015805	0.023607
	7	1	1.02499	1.01764	0.987024	1.00583	1.02721	1.05232	1.005	1.00592	1.00101	1.00155	0.978634	0.915811	0.817888	0.724653	0.616664	0.430415	0.190401	0.056783	0.04684	0.029591	0.073372	0.037766	0.040205	0.038314
	8	1	0.961555	1.01991	1.02536	1.00739	1.01275	1.02135	0.934848	0.92434	0.999765	0.947855	0.87906	0.855839	0.730149	0.617901	0.386327	0.172506	0.14934	0.098926	0.090366	0.091071	0.080549	0.083317	0.066523	0.058771
	9	1	1.00828	0.975301	1.0161	1.00775	1.00218	0.932796	0.886139	0.910449	0.859514	0.873391	0.837306	0.828324	0.742454	0.723388	0.677643	0.505135	0.388312	0.119231	0.030215	0.011895	0.015728	0.004654	0.005113	0.009983
	10	1	1.05376	1.04782	1.03743	1.03708	1.07512	1.08431	1.07145	1.08734	1.08738	1.10024	1.07997	1.05239	1.02891	0.936913	0.818531	0.628469	0.385545	0.174128	0.041208	0.022119	0.018549	0.031477	0.039617	0.01613
	11	1	1.00554	1.01984	1.01304	1.00179	1.01497	1.02238	1.03126	1.01483	1.06066	1.04039	1.03296	0.996928	1.00019	0.973724	0.88908	0.829744	0.698988	0.38798	0.167919	0.052665	0.041215	0.069393	0.05097	0.034849
	12	1	0.989428	0.981615	0.974586	0.963126	0.953826	0.978371	0.967713	0.952627	0.924538	0.886902	0.847311	0.805098	0.747636	0.653794	0.438169	0.276575	0.104409	0.031355	0.015685	0.024523	0.054	0.035174	0.030963	0.024909
	13	1	0.933571	0.997086	0.919134	1.05248	1.05196	1.04048	0.915771	0.925311	0.950817	0.999897	0.971076	0.883642	0.762214	0.6148	0.453291	0.25496	0.217888	0.166634	0.075658	0.063923	0.071692	0.170999	0.114276	0.05947
	14	1	1.02111	1.04132	1.05256	1.04893	1.04633	1.06654	1.07713	1.08322	1.06874	1.10127	1.08649	1.07594	1.03236	0.956398	0.900531	0.864168	0.704024	0.421341	0.249406	0.073408	0.04665	0.036749	0.033587	0.033927
	15	1	1.01263	1.02635	1.02817	1.05173	1.06363	1.04392	1.1202	1.07861	1.06628	1.10995	1.07758	1.06277	1.02641	0.907492	0.767773	0.500135	0.256494	0.145501	0.065544	0.056309	0.04865	0.040357	0.041712	0.038065
	16	1	0.958281	0.9705	1.00243	0.96343	0.99136	0.974432	0.994027	1.00958	0.90303	0.802792	0.826797	0.820234	0.752885	0.55486	0.494387	0.367808	0.230919	0.093079	0.055998	0.091336	0.100423	0.280932	0.101408	0.389114
	17	1	0.979077	0.982867	0.988231	0.938603	0.954419	1.02119	0.999976	1.01236	0.919743	0.928406	0.893382	0.767012	0.692752	0.60154	0.433974	0.295541	0.123749	0.035584	0.019085	0.025127	0.014871	0.019867	0.006297	0.026603
	18	1	0.98223	1.01145	1.02327	1.07361	1.04689	1.05796	1.02681	0.979214	0.976084	0.992876	0.936406	0.921139	0.789808	0.745753	0.642744	0.411426	0.190918	0.051318	0.055284	0.074922	0.060623	0.058247	0.050441	0.08356
	19	1	0.866577	0.895628	0.962424	0.940098	1.1107	0.904281	0.902224	1.04187	0.952607	1.09306	0.935467	0.911322	0.658514	0.643121	0.658782	0.440378	0.368231	0.23934	0.160478	0.2077	0.158621	0.077774	0.08368	0.105824
