# Supplementary material for: A deleterious Nav1.1 mutation selectively impairs telencephalic inhibitory neurons derived from Dravet Syndrome patients
Source: eLife. 2016 Jul 26;5:e13073. doi: 10.7554/eLife.13073 (PMC4961470; doi:10.7554/eLife.13073)
Supplement: Table 3—source data 1. — DOI: http://dx.doi.org/10.7554/eLife.13073.026 [file elife-13073-table3-data1.xlsx]

## Sheet: Table 3
The experimental measurements are biophysical parameters of I[Na] activation
Maximal sodium current density (Imax, pA/pF)					V[R] (mV)					V[1/2] (mV)
Control excitatory neurons	Dravet excitatory neurons	Control inhibitory neurons	Dravet inhibitory neurons		Control excitatory neurons	Dravet excitatory neurons	Control inhibitory neurons	Dravet inhibitory neurons		Control excitatory neurons	Dravet excitatory neurons	Control inhibitory neurons	Dravet inhibitory neurons
-67.59	-46.08	-33.4	-19.43		41.7	46.55	39.07	14.15		-33.1	-28.86	-33.81	-21.31
-35.65	-58.59	-32.22	-44.32		32.61	33.15	39.95	16.73		-32.15	-27.71	-29.1	-24.4
-44.23	-65.57	-39.7	-46.7		30.54	38.91	38.99	55.05		-30.31	-28.64	-21.64	-34.47
-97.81	-137.4	-339.4	-136.6		32.8	33.52	34.48	26.63		-30.61	-35.86	-13.46	-31.38
-30.12	-41.52	-73.95	-63.85		47.47	24.77	16.33	30.66		-24.65	-21.44	-34.58	-7.741
-61.81	-53.2	-130	-75.52		34.79	37.64	36.18	27.93		-36.85	-30.09	-26.75	-13.35
-34.8	-20.02	-88.77	-42.87		44.11	22	22.56	23.91		-30.34	-31.61	-28.6	-26.96
-28.56	-51.08	-128.5	-38.7		36.01	54.67	17.05	27.45		-29.51	-29.02	-28.4	-38.34
-119.2	-138.9	-155.3	-23.41		36.41	33.64	19.47	22.22		-28.08	-27.79	-33.63	-31.82
-72.32	-21.54	-64.07	-73.34		28.66	43.79	17.32	25.1		-27	-32.37	-30.71	-25.48
-39.7	-45.3	-43.58	-75.74		46.2	26.33	36	26.91		-26.83	-28.53	-19.93	-16.87
-59.48	-18.54	-47.23	-67.22		36.9	49.23	31.61	30.47		-27.21	-26.24	-9.026	-11.31
-42.2	-65.59	-47.79	-159.3		26.26	31.99	34.1	24.85		-27.42	-25.95	-27.2	-31.64
-27.67	-53.65	-96.86	-47.21		19.62	42.18	37.24	25.07		-21.24	-30.04	-29.52	-22.55
-36.65	-37.33	-119.6	-36.19		20.11	28.19	36.72	42.23		-19.17	-29.32	-20.11	-21.6
-36.82	-53.81	-79.98	-48.82		32.98	28.51	27.5	21.65		-20.14	-32.37	-35.93	-20.93
-56.5	-86.74	-220	-131.5		40.87	34.43	29.92	21.17		-21.93	-31.83	-23.16	-29.08
-38.64	-84.88	-57.96	-83.36		42.6	36.8	17.23	27.76		-26.27	-29.92	-30.36	-35.63
-74.63	-34.8	-38.47	-55.6		41.84	39.25	27.07	23.47		-33.78	-30.49	-27.25	-29.9
-68.15	-60.94	-38.89	-15.72		30.78	29.24	13.61	52.27		-32.15	-25.87	-24.34	-31.4
-37.96	-105.4	-91.05			32.3	46.51	30.21			-26.86	-31.71	-34.9
-20.05	-26.75	-105			41.58	47.02	17.38			-24.99	-33.95	-26.18
-45.18	-116.2	-160			29.98	23.17	23.23			-29.9	-26.98	-30.72
-104.2	-28.79	-124.5			65.34	53.34	22.57			-34.21	-28.43	-34.19
-48.55	-80.41	-158.4			31.24	37.89	25.85			-22.21	-17.63	-35.05
-102.3	-59.16	-78.36			26.79	30.95	21.11			-27.64	-18.92	-23.49
-73.55	-105	-99.63			56.97	22.26	24.81			-33.56	-21.78	-34.2
-99.21	-47.38	-120.9			26.15	28.69	28			-25.89	-27.39	-27.29
-60.77	-45.77				54.94	24.21				-31.88	-24.51
-109.3	-64.33				23.05	23.92				-22.17	-26.94
-55.21	-62.24				32.69	44.8				-23.91	-18.36
-62.93	-81.87				50.65	34.16				-28.87	-24.48
-64.16	-36.18				43.08	39.21				-31.87	-25.41
-56.06	-77.41				37.48	24.61				-22.31	-30.13
-53.23	-44.1				33.61	27.79				-27.13	-28.55
-132.7	-39.49				33.37	23.88				-38.9	-26.62
-71.81	-43.6				37.81	28.1				-32.79	-35.53
-83.71	-42.01				43.04	18.73				-34.27	-25.9
-51.36	-147.3				25.99	20.5				-36.54	-37.97
-30.99	-27.75				33.59	29.13				-38	-26.88
-51.77	-43.72				37.14	47.45				-33.99	-34.21
-77.79	-71.83				44.41	45.98				-36.73	-44.93
-109.4	-26.25				50.52	27.89				-43.59	-27
-126.9	-67.41				36.48	46.69				-39.06	-36.58
-61.36	-131				48.62	28.5				-39.11	-31.75
