# Supplementary material for: A deleterious Nav1.1 mutation selectively impairs telencephalic inhibitory neurons derived from Dravet Syndrome patients
Source: eLife. 2016 Jul 26;5:e13073. doi: 10.7554/eLife.13073 (PMC4961470; doi:10.7554/eLife.13073)
Supplement: Table 4—source data 1. — DOI: http://dx.doi.org/10.7554/eLife.13073.028 [file elife-13073-table4-data1.xlsx]

## Sheet: Table 4
The experimental measurements are biophysical parameters of I[Na] steady-state inactivation
V[1/2]' (mV)
Control excitatory neurons	Dravet excitatory neurons	Control inhibitory neurons	Dravet inhibitory neurons
-45.48	-43.16	-60.6	-51.21
-54.41	-40.6	-39.01	-47.04
-55.53	-49.84	-42.19	-45.54
-44.01	-44.67	-52.28	-39.19
-52.09	-43.52	-44.75	-30.14
-46.83	-49.09	-46.17	-38.96
-43.54	-50.34	-48.2	-45.05
-47.88	-46.93	-44.97	-49.93
-42.57	-46.96	-42.32	-44.39
-44.07	-49.13	-34.06	-39.41
-47.77	-43.99	-30.68	-33.98
-40.21	-50.76	-39.94	-49.55
-40.55	-50.41	-43.34	-47.89
-43.8	-43.02	-44.09	-33.11
-44.93	-46.06	-50.16	-41.56
-37.92	-45.87	-36.33	-48.14
-50.04	-45.06	-45.87	-50.09
-43.37	-45.49	-49.13	-44.99
-44	-50.3	-46.62	-42.76
-45.04	-46.36	-47.35
-46.61	-43.33	-52.28
-38.12	-44.01	-48.5
-41.77	-46.4	-48.51
-43.42	-44.7	-42.03
-41.57	-51.67	-53.51
-46.35	-42.51
-45.34	-38.03
-48.52	-43.92
-46.77	-46.22
-42.8	-40.33
-41.1	-38.55
-47.39	-35.7
-40.95	-43.62
-44.18	-39.78
-44.98	-51.77
-41.73	-45.01
-44.56	-46.79
	-42.06
	-50.3
	-44.47
