# Supplementary material for: A deleterious Nav1.1 mutation selectively impairs telencephalic inhibitory neurons derived from Dravet Syndrome patients
Source: eLife. 2016 Jul 26;5:e13073. doi: 10.7554/eLife.13073 (PMC4961470; doi:10.7554/eLife.13073)
Supplement: Figure 5—source data 1. — DOI: http://dx.doi.org/10.7554/eLife.13073.030 [file elife-13073-fig5-data1.xlsx]

## Sheet: Figure 5B
The experimental measurements are the maximal number of action potentials fired in a neuron upon step-wise 1-second long depolarizing currents. Note: Most of the neurons showed a saturation of repetitive action potential firing before the injected current stepped up to 60 pA, and we stopped the recording at 60 pA for these neurons. However, in a small fraction of the neurons, action potential fir…
Control Excitatory Neurons			Dravet Excitatory Neurons
15			10
8			5
10			4
10			6
2			12
4			16
7			9
6			31
1			17
1			24
10			11
11			2
17			7
13			10
7			3
2			12
6			3
15			18
9			10
2			1
12			19
10			15
16			20
24			8
19			4
7			17
1			9
8			2
24			1
25			7
15			4
8			2
3			8
16			17
10			3
14			12
4			6
12			12
12			11
13			13
11			12
14			8
18			10
22			8
			10
			8
			8

## Sheet: Figure 5D
The experimental measurements are the number of action potentials (spikes/sec) evoked by stepwise current injections
Current injection levels (pA)		-10	-5	0	5	10	15	20	25	30	35	40	45	50	55	60
Control Excitatory Neurons	1	0	0	0	0	0	8	15	7	5	3	4	3	2	2	2
	2	0	0	0	0	0	0	0	0	1	1	3	4	3	5	5
	3	0	0	0	0	0	0	3	10	5	5	7	3	3	3	2
	4	0	0	0	0	0	2	5	7	7	10	9	8	8	7	7
	5	0	0	0	0	0	1	1	1	1	1	1	1	1	1	1
	6	0	0	0	0	2	4	2	2	2	1	2	1	1	1	1
	7	0	0	0	0	0	1	1	1	3	2	4	5	4	7	7
	8	0	0	0	0	0	0	6	6	5	2	2	1	1	1	1
	9	0	0	0	0	0	1	1	1	1	1	1	1	1	1	1
	10	0	0	0	0	0	0	1	1	1	1	1	1	1	1	1
	11	0	0	0	0	0	1	5	7	10	1	1	1	1	1	1
	12	0	0	0	0	0	0	0	3	5	8	11	10	8	6	5
	13	0	0	0	0	0	0	5	10	12	12	13	17	17	13	9
	14	0	0	0	0	0	0	1	2	3	3	6	7	9	13	13
	15	0	0	0	0	0	0	0	3	5	6	7	7	7	7	3
	16	0	0	0	0	0	0	0	1	1	2	2	2	2	2	2
	17	0	0	0	0	0	1	4	5	6	6	2	2	2	2	1
	18	0	0	0	0	0	0	0	0	1	4	6	7	9	9	11
	19	0	0	0	0	0	0	4	5	7	8	9	8	7	6	3
	20	0	0	0	0	0	0	0	0	0	0	0	2	1	2	1
	21	0	0	0	0	0	0	0	0	0	0	0	0	0	0	0
	22	0	0	0	0	0	0	0	0	0	0	0	0	0	0	0
	23	0	0	0	6	16	15	7	5	7	3	4	2	2	2	2
	24	0	0	0	0	1	7	12	16	19	22	24	21	17	15	11
	25	0	0	0	0	0	0	1	5	10	14	16	19	15	9	7
	26	0	0	0	0	0	2	6	7	5	6	4	4	3	3	3
	27	0	0	0	0	0	0	1	1	1	1	1	1	1	1	0
	28	0	0	0	0	0	0	0	0	0	0	1	8	7	5	6
	29	0	0	0	0	2	7	10	16	20	22	24	23	21	16	12
	30	0	0	0	0	0	0	9	14	18	22	24	24	25	9	10
	31	0	0	0	0	0	0	0	5	8	8	7	15	6	5	6
	32	0	0	0	0	0	0	0	0	2	6	7	8	7	8	5
	33	0	0	0	0	0	0	0	3	2	2	2	2	2	2	2
	34	0	0	0	0	0	6	10	14	15	16	9	12	11	8	5
	35	0	0	0	0	5	10	8	7	5	5	5	5	4	4	4
	36	0	0	0	0	0	0	0	0	1	6	8	11	13	14	11
	37	0	0	0	0	0	0	3	4	4	4	3	2	2	3	2
	38	0	0	0	0	0	0	0	2	5	8	10	12	12	10	8
	39	0	0	0	0	2	7	9	12	10	5	5	5	4	3	3
	40	0	0	0	0	0	0	0	0	0	1	2	4	5	6	7
	41	0	0	0	0	0	0	7	10	11	5	6	3	3	3	3
	42	0	0	0	0	0	0	0	0	1	2	3	8	9	11	12
	43	0	0	0	0	0	0	0	0	0	0	0	0	0	1	2
	44	0	0	0	1	11	16	19	20	22	19	14	9	16	5	3
Current injection levels (pA)		-10	-5	0	5	10	15	20	25	30	35	40	45	50	55	60
Dravet Excitatory Neurons	1	0	0	0	0	0	0	1	3	2	2	1	2	1	1	1
	2	0	0	0	0	0	0	0	1	3	4	10	4	12	5	7
	3	0	0	0	0	1	2	2	3	3	1	1	1	1	1	1
	4	0	0	0	0	3	11	15	18	14	11	7	7	4	3	3
	5	0	0	0	0	0	2	6	9	10	10	8	3	2	2	2
	6	0	0	0	0	1	1	1	1	1	1	1	1	1	1	1
	7	0	0	0	0	0	0	7	11	19	8	5	6	2	2	3
	8	0	0	0	0	0	1	7	15	11	6	6	6	3	3	3
	9	0	0	0	0	0	0	0	0	0	2	4	3	7	17	15
	10	0	0	0	0	0	8	6	6	1	6	4	1	6	4	4
	11	0	0	0	0	0	0	0	3	3	4	4	2	2	2	3
	12	0	0	0	0	0	0	0	1	2	7	13	17	13	10	4
	13	0	0	0	0	2	5	9	4	4	3	3	3	3	3	3
	14	0	0	0	0	0	0	0	0	0	0	2	1	1	1	1
	15	0	0	0	1	1	1	1	1	1	1	1	1	1	1	1
	16	0	0	0	0	0	0	0	5	7	7	7	4	4	5	5
	17	0	0	0	0	0	0	0	0	0	0	0	2	4	1	1
	18	0	0	0	0	0	1	1	1	1	1	1	2	1	1	1
	19	0	0	0	0	0	0	3	0	2	2	2	2	2	2	2
	20	0	0	0	0	0	0	0	0	0	10	12	7	3	7	3
	21	0	0	0	0	0	6	2	3	3	2	2	2	2	2	2
	22	0	0	0	0	0	0	4	7	11	14	17	14	11	11	8
	23	0	0	0	0	0	0	0	0	0	0	5	8	8	4	5
	24	0	0	0	0	8	10	6	5	4	3	3	3	3	2	2
	25	0	0	0	1	3	5	2	2	2	4	3	2	2	2	1
	26	0	0	0	0	0	0	4	1	3	1	4	1	1	1	1
	27	0	0	0	0	1	6	3	2	3	3	4	3	4	5	4
	28	0	0	0	0	12	6	3	3	3	2	5	1	1	1	1
	29	0	0	0	0	0	0	4	7	10	13	14	16	16	15	15
	30	0	0	0	0	1	6	9	5	6	3	3	4	5	4	4
	31	0	0	0	0	1	7	10	14	18	21	23	26	27	30	31
	32	0	0	0	0	0	5	9	11	8	8	3	3	3	2	2
	33	0	0	0	0	0	0	0	0	0	0	0	0	0	1	2
	34	0	0	0	0	0	3	7	6	4	5	4	4	3	3	3
	35	0	0	0	0	0	3	3	9	10	7	4	3	2	2	2
	36	0	0	0	0	0	0	0	5	9	10	17	12	11	9	6
	37	0	0	0	0	0	2	15	17	21	24	22	19	7	10	7
	38	0	0	0	0	4	7	10	12	12	5	5	4	3	5	5
	39	0	0	0	0	0	0	2	7	8	9	11	11	10	9	4
	40	0	0	0	0	0	6	10	13	3	4	2	2	2	2	2
	41	0	0	0	0	0	0	1	1	2	4	4	6	7	8	8
	42	0	0	0	0	0	0	0	5	8	8	7	4	4	3	2
	43	0	0	0	0	0	0	2	3	6	7	8	9	9	10	10
	44	0	0	0	1	5	8	8	6	5	5	4	3	3	3	3
	45	0	0	0	0	3	6	7	9	10	10	9	8	6	3	3
	46	0	0	0	0	0	1	3	4	5	5	6	6	6	6	7
	47	0	0	0	0	1	3	5	6	7	8	3	3	2	2	2

## Sheet: Figure 5F
The experimental measurement is the maximal number of action potentials fired in a neuron upon step-wise 1-second long depolarizing currents. Note: Most of the neurons showed a saturation of repetitive action potential firing before the injected current stepped up to 60 pA, and we stopped the recording at 60 pA for these neurons. However, in a small fraction of the neurons, action potential firin…
Control Inhibitory Neurons			Dravet Inhibitory Neurons
2			7
9			4
9			24
17			10
8			9
1			24
31			1
17			1
4			1
14			4
9			2
14			2
13			4
29			15
34			22
13			2
13			2
11			3
11			7
5			1
17			3
16			5
14			1
11			10
4			4
12			1
5			2
7			12
7			1
7			9
10			5
2			11
13			2
10			5
13			17
16			8
13			2
3			1
10			16
20			16
4			16
12			6
4
13
19
11
18
8
14
13
2
4
20
9
18
8
12
11
17
22

## Sheet: Figure 5H
The experimental measurements are the number of action potentials (spikes/sec) evoked by stepwise current injections
Current injection levels (pA)			-10	-5	0	5	10	15	20	25	30	35	40	45	50	55	60
Control Inhibitory Neurons		1	0	0	0	0	0	1	2	1	1	1	1	1	1	1	1
		2	0	0	0	0	2	5	9	5	3	1	1	1	1	1	1
		3	0	0	0	0	0	0	9	6	4	3	4	3	4	3	2
		4	0	0	0	0	0	0	0	3	6	9	11	12	13	14	15
		5	0	0	0	0	0	0	0	0	0	0	0	1	1	6	6
		6	0	0	0	0	1	1	1	1	1	1	1	1	1	1	1
		7	0	0	0	10	18	23	30	31	25	17	11	11	3	2	4
		8	0	0	0	0	0	0	0	0	0	3	5	5	7	9	9
		9	0	0	0	4	3	4	3	3	1	1	1	1	1	1	1
		10	0	0	0	7	14	9	5	3	3	4	2	2	2	2	3
		11	0	0	0	0	0	0	0	0	0	1	2	3	5	4	5
		12	0	0	0	0	0	0	0	0	0	1	3	5	6	6	9
		13	0	0	0	0	2	5	8	9	10	13	9	2	2	2	2
		14	0	0	0	0	2	6	9	12	14	16	19	20	21	24	27
		15	0	0	0	0	4	9	14	15	18	32	34	22	2	2	2
		16	0	0	0	0	0	0	0	1	1	2	2	2	3	3	4
		17	0	0	0	0	0	0	0	0	3	3	6	6	7	9	11
		18	0	0	0	0	0	0	3	5	8	11	11	10	5	6	4
		19	0	0	0	0	0	1	2	6	9	11	11	10	11	8	6
		20	0	0	0	0	0	0	1	4	5	4	3	3	3	3	2
		21	0	0	0	0	0	2	5	7	9	12	11	13	13	17	15
		22	0	0	0	0	0	0	0	0	0	2	3	7	9	10	10
		23	0	0	0	0	0	0	1	2	6	7	10	14	11	8	7
		24	0	0	0	0	0	0	0	0	0	0	0	0	2	4	8
		25	0	0	0	3	4	1	1	1	1	1	2	1	1	1	1
		26	0	0	0	0	0	0	0	0	0	1	3	7	11	12	11
		27	0	0	0	0	1	5	2	2	2	2	1	1	1	1	1
		28	0	0	0	0	0	1	2	7	2	2	2	1	1	1	1
		29	0	0	0	0	1	7	1	1	1	1	1	1	1	1	0
		30	0	0	0	0	0	0	2	4	3	6	5	7	5	5	4
		31	0	0	0	0	0	0	0	1	1	4	5	7	11	12	12
		32	0	0	0	0	0	0	2	2	1	1	1	1	1	1	1
		33	0	0	0	0	0	0	0	0	3	6	7	12	13	4	4
		34	0	0	0	0	0	0	0	0	1	2	2	6	4	8	9
		35	0	0	0	0	1	5	8	9	13	8	11	4	4	2	1
		36	0	0	0	0	0	1	3	5	6	7	8	10	10	11	12
		37	0	0	0	0	1	4	7	9	10	11	12	12	13	11	11
		38	0	0	0	0	0	1	1	1	2	3	3	3	3	3	3
		39	0	0	0	0	0	0	3	9	10	8	6	4	4	3	5
		40	0	0	0	0	5	18	20	8	5	6	2	4	2	5	3
		41	0	0	0	0	2	2	4	1	1	1	1	1	1	1	1
		42	0	0	0	2	11	12	5	5	5	4	3	3	3	4	3
		43	0	0	0	0	0	0	4	3	3	2	2	2	2	2	2
		44	0	0	0	0	0	0	0	2	4	5	7	8	10	10	11
		45	0	0	0	0	0	3	5	9	13	16	19	13	10	8	6
		46	0	0	0	0	0	11	9	3	1	1	1	1	1	1	1
		47	0	0	0	0	3	10	12	18	16	15	10	6	5	5	6
		48	0	0	0	0	2	4	5	5	8	6	5	5	7	4	4
		49	0	0	0	0	7	14	5	3	3	4	2	2	2	2	2
		50	0	0	0	2	11	13	6	2	4	3	2	1	1	1	2
		51	0	0	0	0	2	1	1	1	1	1	1	1	1	1	1
		52	0	0	0	0	2	4	3	3	2	2	2	2	1	1	1
		53	0	0	0	0	0	6	9	12	12	14	15	16	17	18	19
		54	0	0	0	0	1	5	8	9	8	4	3	3	3	2	2
		55	0	0	0	0	0	0	4	6	9	11	13	15	16	17	17
		56	0	0	0	0	4	7	8	6	3	3	3	3	3	2	2
		57	0	0	0	0	0	0	0	0	0	0	0	1	3	6	8
		58	0	0	0	0	3	6	8	11	8	8	7	7	6	6	6
		59	0	0	0	0	0	1	2	4	7	11	12	13	15	15	16
		60	0	0	0	0	1	5	9	12	15	17	19	21	22	22	21
Current injection levels (pA)			-10	-5	0	5	10	15	20	25	30	35	40	45	50	55	60
Dravet Inhibitory Neurons		1	0	0	0	7	4	2	2	1	1	1	1	1	1	1	1
		2	0	0	0	0	1	2	4	3	3	3	3	2	2	2	2
		3	0	0	0	1	2	3	7	15	24	23	22	16	10	5	1
		4	0	0	0	0	2	10	8	5	3	2	2	4	3	2	4
		5	0	0	0	0	0	3	6	7	9	7	6	4	4	4	4
		6	0	0	0	0	0	22	14	24	9	7	4	7	7	5	4
		7	0	0	0	0	0	0	0	1	1	1	1	1	2	1	3
		8	0	0	0	0	1	1	1	1	1	1	1	1	1	1	1
		9	0	0	0	0	0	1	1	1	1	1	1	1	1	1	1
		10	0	0	0	0	0	0	1	3	1	3	4	1	1	1	1
		11	0	0	0	0	1	1	2	2	2	2	2	1	1	1	1
		12	0	0	0	0	1	1	1	2	1	1	1	1	1	2	1
		13	0	0	0	0	0	1	1	3	2	4	1	2	1	1	1
		14	0	0	0	0	0	0	3	9	11	15	13	11	7	6	4
		15	0	0	0	0	0	0	1	4	9	19	22	19	14	8	5
		16	0	0	0	0	0	2	1	1	1	1	1	1	1	1	1
		17	0	0	0	0	0	0	0	1	2	1	1	1	1	1	1
		18	0	0	0	0	2	3	2	2	1	2	1	1	1	1	1
		19	0	0	0	0	0	0	1	1	5	7	4	1	1	1	1
		20	0	0	0	0	0	0	0	0	1	1	1	1	1	1	1
		21	0	0	0	0	3	2	2	3	1	1	1	1	1	1	1
		22	0	0	0	0	5	5	5	4	2	2	3	3	3	2	1
		23	0	0	0	0	0	0	0	1	1	1	1	1	1	1	1
		24	0	0	0	0	1	10	4	3	2	2	2	2	1	1	1
		25	0	0	0	0	3	4	4	2	2	2	2	3	2	2	2
		26	0	0	0	1	1	1	1	1	1	1	1	1	1	1	1
		27	0	0	0	0	1	0	1	2	2	2	2	2	2	2	1
		28	0	0	0	0	0	1	2	5	8	10	11	12	11	12	8
		29	0	0	0	0	0	0	0	0	0	0	1	1	1	1	1
		30	0	0	0	0	0	4	9	9	8	6	6	6	5	5	4
		31	0	0	0	0	2	3	4	5	4	5	4	4	4	3	3
		32	0	0	0	2	7	11	10	8	4	4	3	3	3	3	2
		33	0	0	0	0	0	0	2	2	2	1	1	1	1	1	1
		34	0	0	0	0	0	1	3	4	5	5	4	4	3	3	2
		35	0	0	0	2	4	9	12	14	16	16	17	17	10	10	7
		36	0	0	0	2	3	4	6	8	5	7	4	3	3	3	3
		37	0	0	0	0	1	2	2	2	1	1	1	1	1	1	1
		38	0	0	0	0	0	1	1	1	1	1	1	1	1	1	1
		39	0	0	0	0	0	6	11	13	15	16	13	12	10	7	4
		40	0	0	0	0	0	0	0	5	7	9	11	13	14	14	15
		41	0	0	0	0	7	11	13	16	15	6	5	4	4	4	4
		42	0	0	0	0	0	0	1	3	5	4	5	6	5	6	4
