# Supplementary material for: A deleterious Nav1.1 mutation selectively impairs telencephalic inhibitory neurons derived from Dravet Syndrome patients
Source: eLife. 2016 Jul 26;5:e13073. doi: 10.7554/eLife.13073 (PMC4961470; doi:10.7554/eLife.13073)
Supplement: Figure 6—source data 1. — DOI: http://dx.doi.org/10.7554/eLife.13073.032 [file elife-13073-fig6-data1.xlsx]

## Sheet: Figure 6D
The experimental measurement is maximal sodium current density (Imax, pA/pF)
Control						Dravet
H9 CaMKII-GFP neurons + scrambled shRNA	H9 CaMKII-GFP neurons + shRNA-1	H9 CaMKII-GFP neurons + shRNA-2	H9 Dlxi1/2-GFP neurons + scrambled shRNA	H9 Dlxi1/2 neurons + shRNA-1	H9 Dlxi1/2 neurons + shRNA-2	6358-2 Dlxi1/2 neurons no transgene	6358-2 Dlxi1/2 neurons + hNaV1.1 cDNA
31.6834	46.9555	95.588	70.77	49.5739	19.4868	41.6516	107.931
65.3114	50.7213	46.1511	158.965	78.8497	143.39	105.826	239.259
39.9205	53.6807	75.627	89.3525	51.2522	33.6779	66.9239	47.8787
103.982	32.6219	44.2525	65.8346	54.1975	20.1906	44.656	40.583
35.8028	34.1542	85.8632	220.644	47.2303	92.065	81.5397	176.948
49.2452	49.0736	46.9859	292.471		46.6779	75.9945	329.524
35.7921	38.0529	41.6914				95.2969
20.8258	49.7201	23.372				43.7402
63.8252	42.7459	105.295
76.5096	32.1035	34.22
76.3122	48.0883
52.1395	57.5297

## Sheet: Figure 6E
The experimental measurements are the number of action potentials (spikes/sec) evoked by stepwise current injections
Current injection levels (pA)			-10	-5	0	5	10	15	20	25	30	35	40	45	50	55	60
H9 Dlxi1/2-GFP neurons + scrambled shRNA (GFP/tRFP double positive)		1	0	0	0	0	0	0	0	0	1	2	3	3	6	4	5
		2	0	0	0	0	5	9	13	17	16	18	20	21	21	22	23
		3	0	0	0	0	1	6	11	14	15	15	15	16	11	14	11
		4	0	0	0	0	0	0	1	4	6	10	12	15	16	17	18
		5	0	0	0	0	0	0	0	0	0	0	1	4	7	9	10
		6	0	0	0	0	0	0	2	5	8	10	12	14	15	18	18
Current injection levels (pA)			-10	-5	0	5	10	15	20	25	30	35	40	45	50	55	60
H9 Dlxi1/2-GFP neurons + shRNA1 (GFP/tRFP double positive)		1	0	0	0	0	0	0	0	0	0	0	0	0	0	0	0
		2	0	0	0	0	0	5	5	3	3	2	2	2	2	2	2
		3	0	0	0	0	0	0	0	1	2	4	5	6	8	9	9
		4	0	0	0	0	4	9	12	15	18	20	21	22	23	23	23
		5	0	0	0	0	0	0	0	0	0	4	0	0	0	0	0
		6	0	0	0	0	1	6	8	8	6	4	3	4	3	3	4
		7	0	0	0	0	0	0	0	0	0	1	5	9	12	14	16
Current injection levels (pA)			-10	-5	0	5	10	15	20	25	30	35	40	45	50	55	60
H9 Dlxi1/2-GFP neurons + shRNA2 (GFP/tRFP double positive)		1	0	0	0	0	0	0	0	0	0	0	0	2	2	3	4
		2	0	0	0	0	0	0	1	3	4	6	6	8	9	10	10
		3	0	0	0	0	4	10	8	5	4	4	3	3	3	3	3
		4	0	0	0	0	1	4	7	9	9	10	11	11	11	12	12
		5	0	0	0	0	0	0	0	2	5	8	10	10	11	13	12
		6	0	0	0	0	3	2	2	2	2	2	2	2	2	1	1
		7	0	0	0	0	0	0	2	8	13	16	19	21	22	23	25

## Sheet: Figure 6F
The experimental measurements are the number of action potentials (spikes/sec) evoked by stepwise current injections
Current injection levels (pA)			-10	-5	0	5	10	15	20	25	30	35	40	45	50	55	60
Dravet 6358-2 Dlxi1/2-GFP neurons (GFP positive; mCherry negative)		1	0	0	0	0	1	8	13	16	18	20	19	21	11	9	9
		2	0	0	0	0	0	5	10	13	15	17	18	13	9	5	7
		3	0	0	0	1	5	5	4	4	4	4	3	2	3	3	3
		4	0	0	0	0	0	0	0	0	0	2	4	8	9	9	8
		5	0	0	0	0	0	0	0	0	0	0	3	5	7	9	8
		6	0	0	0	0	1	1	1	1	1	1	1	1	1	1	1
			-10	-5	0	5	10	15	20	25	30	35	40	45	50	55	60
Dravet 6358-2 Dlxi1/2-GFP neurons + hNaV1.1 cDNA (GFP/mCherry double positive)		1	0	0	0	0	1	11	10	6	6	5	5	5	5	5	5
		2	0	0	0	0	6	10	15	18	19	23	24	27	29	30	32
		3	0	0	0	0	0	11	21	27	36	41	33	29	19	18	15
		4	0	0	0	0	5	9	11	13	15	16	17	18	14	14	13
		5	0	0	0	0	1	1	1	2	3	5	6	6	8	7	8
