# Supplementary material for: A deleterious Nav1.1 mutation selectively impairs telencephalic inhibitory neurons derived from Dravet Syndrome patients
Source: eLife. 2016 Jul 26;5:e13073. doi: 10.7554/eLife.13073 (PMC4961470; doi:10.7554/eLife.13073)
Supplement: Supplementary file 3. — DOI: http://dx.doi.org/10.7554/eLife.13073.037 [file elife-13073-supp3.xlsx]

## Sheet: All primers
Supplementary file 3. PCR primer sequences
For qRT-PCR analysis of regular total RNA samples
Gene symbol	Protein Name	Forward primer	Reverse primer	Comments
FOXG1	FOXG1	GCCACAATCTGTCCCTCAACA	CGGGTCCAGCATCCAGTAG
GAD1	GAD67	GCCAGACAAGCAGTATGATGT	CCAGTTCCAGGCATTTGTTGAT
GAD2	GAD65	GGCTTTTGGTCTTTCGGGTC	GCACAGTTTGTTTCCGATGCC
GAPDH	GAPDH	CATGAGAAGTATGACAACAGCCT	AGTCCTTCCACGATACCAAAGT
LHX6	LHX6	TGAGAGTCAGGTACAGTGCG	GCCCATCCATATCGGCTTTGA
MAP2	MAP2	CTGCTTTACAGGGTAGCACAA	TTGAGTATGGCAAACGGTCTG
MAPT	Tau	TACAAACCAGTTGACCTGAGCA	ATGGATGTTGCCTAATGAGCC	Detecting an amplicon shared by all splicing isoforms of Tau
NES	NESTIN	GGCGCACCTCAAGATGTCC	CTTGGGGTCCTGAAAGCTG
NKX2-1	NKX2-1, NKX2.1, or TTF1	AGCACACGACTCCGTTCTC	GCCCACTTTCTTGTAGCTTTCC
NR2F2	NR2F2 or COUP-TFII	CGGATCTTCCAAGAGCAAGTG	ACAGGCATCTGAGGTGAACAG
PAX6	PAX6	ATGTGTGAGTAAAATTCTGGGCA	GCTTACAACTTCTGGAGTCGCTA
SCN1A	NaV1.1	TGTCTCGGCATTGAGAACATTC	ATTGGTGGGAGGCCATTGTAT	Validated for SYBR green based detection in regular qRT-PCR; not suitable for the use in on the 96.96 Fluidigm dynamic array due to abberant melting curve
SCN1A (Fluidigm)	NaV1.1	TGGGGAGTGGATAGAGACCA	GAAAGAGATTCAGGACCACTAGG	Validated for Eva green based detection on the 96.96 Fluidigm dynamic array
SCN3B	NaV3β	CGAGGGCGGTAAAGATTTCCT	GCCAGAGTCGTTCAGAGTGAC
SP8	SP8	GCTACCTGTAATAAGATAGGCAG	AGAGGACGAGGAGCGTTTC
OCT4	OCT4	TGTACTCCTCGGTCCCTTTC	TCCAGGTTTTCTTTCCCTAGC	As decribed in Brennand et al. (2011), PMID 21490598
SOX2	SOX2	GCTAGTCTCCAAGCGACGAA	GCAAGAAGCCTCTCCTTGAA	As decribed in Brennand et al. (2011), PMID 21490598
KLF4	KLF4	TATGACCCACACTGCCAGAA	TGGGAACTTGACCATGATTG	As decribed in Brennand et al. (2011), PMID 21490598
NANOG	NANOG	CAGTCTGGACACTGGCTGAA	CTCGCTGATTAGGCTCCAAC	As decribed in Brennand et al. (2011), PMID 21490598
OCT4-episomal vector-exogenous		CATTCAAACTGAGGTAAGGG	TAGCGTAAAAGGAGCAACATAG	As decribed in Okita et al. (2011), PMID 21460823
SOX2-episomal vector-exogenous		TTCACATGTCCCAGCACTACCAGA	TTTGTTTGACAGGAGCGACAAT	As decribed in Okita et al. (2011), PMID 21460823
KLF4-episomal vector-exogenous		CCACCTCGCCTTACACATGAAGA	TAGCGTAAAAGGAGCAACATAG	As decribed in Okita et al. (2011), PMID 21460823
L-MYC-episomal vector-exogenous		GGCTGAGAAGAGGATGGCTAC	TTTGTTTGACAGGAGCGACAAT	As decribed in Okita et al. (2011), PMID 21460823
LIN28-episomal vector-exogenous		AGCCATATGGTAGCCTCATGTCCGC	TAGCGTAAAAGGAGCAACATAG	As decribed in Okita et al. (2011), PMID 21460823
For single-cell RT-PCR
Gene symbol	Protein Name	Forward primer	Reverse primer	Comments
CALB1	Calbindin	AGGGAATCAAAATGTGTGGGAAA	AGGGAATCAAAATGTGTGGGAAA
CALB2	Calretinin	TCAGAGATGTCCCGACTCCTG	TCAGAGATGTCCCGACTCCTG
CCK	CCK	CTGGCAAGATACATCCAGCAG	TCCCGGTCACTTATCCTGTGG
GAD1	GAD67	GCCAGACAAGCAGTATGATGT	CCAGTTCCAGGCATTTGTTGAT
GAD2	GAD65	GGCTTTTGGTCTTTCGGGTC	GCACAGTTTGTTTCCGATGCC
GAPDH	GAPDH	CATGAGAAGTATGACAACAGCCT	AGTCCTTCCACGATACCAAAGT
HTR3A	5HT3aR	ACCAGGGAGAGTGGGAGTTG	GGCGGATGACCACATAGAACTT
NPY	NPY	CGCTGCGACACTACATCAAC	CAGGGTCTTCAAGCCGAGTT
RELN	Reelin	TCCGGGACAAGAATACCATGT	CCAAATCCGAAAGCACTGGAA
VIP	VIP	TCTGCCAAAAAGTACCTTGAGTC	CAGCCATTTGTTTTCTAAGGCG
