# Supplementary material for: A deleterious Nav1.1 mutation selectively impairs telencephalic inhibitory neurons derived from Dravet Syndrome patients
Source: eLife. 2016 Jul 26;5:e13073. doi: 10.7554/eLife.13073 (PMC4961470; doi:10.7554/eLife.13073)
Supplement: Supplementary file 4. — DOI: http://dx.doi.org/10.7554/eLife.13073.038 [file elife-13073-supp4.xlsx]

## Sheet: Sheet1
Supplementary file 4. Primary antibodies used for immunofluorescence
Antigen	Host Species	Supplier	Cat. No.	RRID	Working dilution
Ankyrin-G	mouse	Neuromab	clone 106/36	AB_10673030	1:1000
Calretinin	rabbit	SWANT	7699/4	AB_2313763	1:1000
Ctip2	rabbit	Abcam	ab18465	AB_2064130	1:500
FOXG1	rabbit	StemCulture	NCFAB		1:300
GABA	rabbit	Sigma Aldrich	A2052	AB_477652	1:500
GAD67	mouse	Millipore	MAB5406	AB_2278725	1:1000
GFP	chicken	Abcam	Ab 13970	AB_300798	1:500
MAP2	mouse	Millipore	MAB378	AB_94967	1:250
MAP2	guinea pig	Synaptic Systems	188 004	AB_1547392	1:1000
NKX2.1	mouse	Neomarkers	Clone 8G7G3/1		1:50
NKX2.1	mouse	Novacastra	NCL-TTF-1	AB_442138	1:150
Parvalbumin	rabbit	SWANT	PV 25	AB_10000344	1:1000
Parvalbumin	mouse	SWANT	PV 235	AB_10000343	1:1000
PAX6	rabbit	Covance	PRB-278P	AB_2313780	1:300
Somatostatin	rat	Millipore	MAB354	AB_2255365	1:200
SP8	rabbit	Sigma Aldrich	HPA054006		1:50
